# Supplementary material for: Molecular plasticity of herpesvirus nuclear egress analysed in situ
Source: Nat Microbiol. Author manuscript; Available in PMC 2024 Jul 9. (PMC7616147; doi:10.1038/s41564-024-01716-8)
Supplement: Source Data [file EMS197234-supplement-Source_Data.xls]

## Sheet: Figure 2
Figure 2 e-g Histogram of the relative distribution of hexons (e used as a control), perinuclear NEC hexamers (f) and budding NEC hexamers (g) relative to pentons vertices
	e, hexon positions relative to pentons (Å)				f, NEC hexamer centre positions relative to pentons (Å)				g nascent NEC hexamer centre positions (Å)
	-47.9641	147.619			-294.659	-64.6719			-217.939	-124.006
	-92.2769	284			-138.599	181.679			-322.649	66.0786
	-47.9638	147.618			265.236	-181.056			243.249	-272.914
	125.572	91.233			272.395	10.498			-89.2207	373.489
	241.585	-175.522			298.684	-86.7831			-60.131	-106.94
	125.571	-91.2335			-289.264	93.2854			-56.5625	199.01
	-155.215	3.99882e-05			-322.991	176.567			174.782	92.6717
	241.585	-175.522			-264.373	-183.506			-18.3432	298.78
	125.572	-91.233			181.494	-220.833			-236.059	-119.289
	125.572	-91.2335			39.8515	72.1687			139.811	-135.595
	241.585	-175.522			68.7772	179.983			306.646	-90.7675
	125.572	91.2332			166.317	93.6187			-360.1	-55.4028
	-47.9643	-147.619			-46.8442	291.931			-210.588	77.4088
	-92.2772	-284			-147.711	-326.404			-123.847	276.503
	-47.9642	-147.619			-316.251	4.5089			-305.143	-210.552
	-155.215	-0.000436629			-208.194	-305.925			53.4942	222.6
	-92.2769	-284			-73.8097	-193.444			292.126	118.481
	-47.9647	-147.619			-148.082	-147.525			-195.71	-231.295
	125.572	91.233			-67.4335	126.915			-129.742	-133.513
	241.585	175.522			-326.113	-144.143			-404.278	-225.934
	125.572	91.2336			-274.063	-68.5999			-167.308	176.996
	-47.9642	-147.619			129.283	24.9257			212.369	-170.15
	-92.2771	-284			224.618	-249.25			-40.4961	-303.194
	-47.9643	147.619			25.1764	103.424			113.353	-1.10647
	125.572	-91.2334			103.788	-66.1618			-167.391	-31.4533
	241.585	-175.522			175.07	-244.039			-148.103	-336.263
	125.572	-91.2334			189.347	-37.1138			365.659	-178.873
	125.572	91.2334			146.981	159.986			296.82	-92.3426
	241.584	175.522			89.464	-49.4226			-15.0006	-3.83242
	125.572	91.2334			63.1667	232.733			22.9745	42.7235
	125.572	-91.2331			-10.0976	-75.9295			-310.06	-175.196
	-298.615	2.91931e-05			15.292	29.8858			-175.776	-124.5
	-155.215	-0.000454598			43.0268	134.792			-108.732	-214.083
	-47.9642	147.619			-102.226	21.0242			7.49819	-198.363
	-92.2771	284			-185.301	94.6521			-98.2112	91.8507
	-47.9636	147.619			-74.6462	63.7395			75.1928	-280.593
	-155.215	0.000178483			-190.901	79.1512			116.878	-169.108
	-298.615	-4.57254e-05			-14.3424	160.803			137.604	36.9996
	-155.215	9.35431e-06			-127.742	167.066			-75.8854	323.382
	-47.9635	-147.618			-228.045	170.832			132.315	-74.6158
	-92.2766	-284			45.7267	260.206			-286.147	-208.564
	-47.9648	147.619			-68.7299	262.169			317.42	-27.9066
	-47.9641	147.619			-14.8406	350.561			-71.6431	-64.3017
	-92.2772	284			-178.821	270.321			184.882	265.085
	-47.9642	147.618			106.419	349.684			34.3902	93.7283
	125.572	-91.2332			-361.109	21.697			29.7393	352.742
	-298.615	-0.000240034			-323.562	128.62			23.5719	-124.365
	-155.215	-6.07108e-05			-211.162	255.748			341.288	244.471
	-47.9639	-147.618			99.334	-375.629			33.2889	-13.0792
	-92.2769	-284			-273.387	53.7269			251.462	83.8259
	125.571	-91.2331			-223.424	-86.8014			105.137	177.297
	-155.215	-4.26385e-05			-322.32	-86.3717			103.299	347.099
	-298.615	-0.000180633			-88.9037	-50.4536			-8.98351	-335.12
	-47.9642	147.618			24.2481	-251.989			207.698	202.587
	125.572	-91.2333			-34.9471	-156.572			15.3964	250.775
	241.585	-175.522			82.9787	-338.141			-120.553	19.5903
	-155.216	-0.000381389			-92.9912	-244.912			148.093	143.603
	125.572	91.233			188.692	64.5498			107.713	-296.048
	-298.615	-0.000266523			192.843	-130.526			276.88	-36.0156
	-155.216	-0.000378215			277.723	164.669			72.5642	-32.9227
	-47.9638	-147.619			273.553	-189.434			-160.059	160.269
	241.584	175.522			-344.301	-89.6849			10.0404	-235.173
	125.571	91.2333			-301.7	14.7199			-174.742	-4.4357
	-47.9643	147.619			10.7182	-5.80843			125.821	-191.031
	241.585	-175.522			-93.6561	-60.1147			-13.7508	45.7301
	125.572	-91.2335			91.5637	-182.102			-73.1285	47.2115
	-155.215	-9.44523e-05			-161.432	-126.956			119.613	279.366
	-298.615	0.00020177			142.459	-338.43			-342.051	-227.932
	-155.216	0.000381166			69.7825	-281.933			247.074	30.5849
	125.571	91.2332			163.525	261.883			242.617	-228.179
	241.585	-175.522			49.9267	307.492			136.126	31.2533
	125.572	-91.2333			280.795	-118.098			178.766	127.372
	-47.9644	147.619			312.892	-8.54742			289.572	134.658
	-92.2771	-284			217.008	-37.5945			160.828	-152.013
	-47.9639	-147.619			132.749	-230.075			275.661	131.017
	-47.9645	-147.618			90.9014	-347.577			-112.886	-338.295
	241.584	-175.522			180.012	-141.91			131.835	81.5906
	125.572	-91.2333			110.659	-59.697			72.5202	-19.4736
	-47.9635	-147.618			67.9967	-154.106			-330.817	-224.58
	-92.2774	-284			70.3514	107.834			-334.584	-114.556
	-47.9649	-147.618			249.14	138.227			-55.7787	-235.749
	125.572	91.2334			16.348	190.074			181.97	-9.31774
	-92.277	-284			177.455	209.15			358.261	-160.255
	-47.9639	-147.619			-34.7213	281.342			289.29	112.514
	125.571	91.2336			-93.7864	183.996			-8.27312	-367.283
	241.584	175.522			177.937	-177.587			287.798	2.88648
	125.572	91.2331			-144.447	276.269			-295.698	120.431
	-47.9641	147.619			269.064	-160.94			182.967	-334.375
	-298.615	-0.000137836			18.9256	2.13301			-208.919	43.7707
	-155.216	-0.000215589			-38.908	92.1084			55.7719	-196.419
	254.018	0.000190476			-138.671	-38.0221			-123.801	-42.2244
	265.702	-7.21803			-151.371	87.525			113.389	-108.946
	265.702	7.21784			-202.085	-15.1554			266.65	15.6354
	-205.504	149.307			-303.61	156.451			-234.226	-73.004
	75.2423	254.927			-257.229	80.2855			242.068	95.3108
	75.2422	-254.928			-300.889	-26.3876			-144.804	-158.666
	78.495	241.585			-234.52	277.873			71.311	-84.9484
	75.2419	-254.928			-287.117	46.8714			171.84	-31.9194
	265.701	7.21752			-234.467	153.029			175.478	198.776
	-205.505	149.308			327.526	43.6351			280.295	-203.694
	-210.714	-162.015			378.088	31.5257			302.146	-85.5069
	-219.2	-150.336			346.186	6.29155			251.87	-2.10079
	78.4951	241.585			310.186	109.536			188.414	188.918
	75.2419	-254.927			220.021	-13.4219			84.227	-313.614
	-210.715	-162.015			103.254	-35.4761			37.2938	-300.484
	-205.505	-149.308			210.867	135.394			16.9526	79.6335
	75.2419	254.928			39.4501	59.2076			148.716	-33.1253
	75.2421	-254.928			98.5195	155.452			73.1279	261.303
	-205.505	149.307			159.23	241.645			84.2679	-232.645
	-210.715	162.015			154.41	-187.511			180.897	-250.056
	-210.714	-162.014			-7.70743	-277.23			-14.8514	-296.031
	78.4962	241.585			-122.705	-271.646			-323.297	4.36722
	-210.714	-162.015			74.0932	-372.924			143.268	-256.1
	-210.714	162.015			-334.204	67.504			-244.923	-184.515
	254.018	0.00019558			-244.195	55.1944			174.436	81.8552
	75.2422	-254.928			-298.43	-38.6165			-35.9303	-124.868
	75.2414	254.928			-176.659	146.316			179.505	81.8729
	78.496	-241.585			-240.748	-138.237			180.971	321.534
	-210.715	-162.015			-138.578	43.5219			278.898	-259.962
	-210.715	162.014			-197.334	-45.3966			307.716	163.406
	78.4955	241.585			-203.81	-242.195			-62.0609	-68.0913
	265.702	7.21757			255.504	-159.946			322.923	30.9445
	75.2422	-254.928			322.65	113.064			232.684	-42.1969
	-205.504	149.308			245.695	-100.721			-57.607	-14.8716
	-210.714	-162.015			206.36	99.8379			232.997	-17.2718
	265.702	-7.21792			178.827	-9.11794			-258.6	-237.069
	254.017	0.000167898			72.9216	-31.6133			-146.901	211.477
	88.9708	250.467			336.65	98.556			-417.505	177.815
	-219.199	150.336			250.218	154.329			-246.942	355.346
	-205.504	-149.308			238.119	263.28			29.8496	-260.124
	265.701	-7.21753			156.852	204.012			232.941	-273.785
	88.9709	-250.467			147.354	60.4835			362.247	61.3518
	78.4957	-241.585			138.53	308.833			148.555	-206.106
	88.9705	-250.467			56.5207	256.55			43.0796	-54.4675
	-219.199	-150.336			43.3811	353.392			-150.871	-281.574
	78.4954	241.585			344.639	-18.701			-290.604	-21.3584
	265.701	7.21788			260.029	-71.9222			193.708	-76.1413
	-210.715	162.014			168.964	-18.4438			-51.429	400.381
	-205.504	149.307			255.663	39.8306			-447.163	295.191
	-210.715	162.014			64.1991	-86.4657			-96.429	49.4879
	75.2419	254.927			76.2668	43.361			-51.7232	-123.437
	-205.504	-149.308			65.641	144.084			200.275	-195.209
	265.701	-7.21737			-35.1349	69.8933			242.504	-134.278
	75.2418	254.927			-124.053	8.16599			113.425	141.717
	254.017	0.000113119			-140.49	129.56			-50.216	-328.715
	-219.2	150.336			-41.2189	195.395			131.871	21.2796
	88.9712	250.467			-144.979	241.326			-349.486	61.9617
	78.4956	-241.585			-329.119	-130.937			10.151	389.018
	-219.199	-150.337			-116.729	181.315			-322.243	-143.708
	88.9705	-250.466			-39.6592	141.141			4.60915	180.288
	-47.9642	147.619			-277.652	244.069			158.456	164.109
	-92.2771	284			-255.151	111.1			95.8292	-144.169
	-47.9642	-147.618			74.2786	297.59			279.003	-6.89754
	125.572	91.2332			-79.3352	36.1111			-17.7046	136.701
	241.585	175.522			-188.646	26.3577			-206.014	-111.124
	-47.9645	147.619			-339.276	83.0536			13.3317	-367.422
	-155.215	-0.000121309			-290.057	25.0423			330.426	-89.7998
	-92.277	-284			-228.537	-111.682			306.239	146.293
	-47.964	-147.619			-286.355	116.203			330.829	-59.0874
	125.572	-91.2334			-49.0538	3.83624			191.93	216.93
	241.585	-175.522			-139.916	89.2164			29.7866	62.6345
	-47.9637	147.619			-31.434	122.944			-300.622	159.862
	-47.9642	-147.619			-279.343	-223.063			-68.5616	303.271
	241.585	-175.521			-31.0557	-336.222			-291.825	-30.7948
	125.572	-91.2328			194.684	-69.5234			-49.0194	-233.111
	125.572	-91.2329			209.688	-135.71			-133.48	325.787
	241.585	-175.521			121.973	-83.0853			86.3444	-25.889
	125.572	91.2336			383.815	-14.9712			414.113	17.2186
	-155.215	-8.69945e-06			-221.682	-166.376			180.544	47.6635
	-298.615	-8.57372e-05			-133.373	268.588			298.551	178.545
	125.572	-91.2334			-63.0492	192.822			-265.772	290.479
	125.572	91.2336			111.057	149.466			320.258	60.5328
	241.585	175.522			96.9357	258.014			219.133	102.251
	-47.9642	-147.619			-230.543	219.612			144.532	-96.0063
	-47.9644	147.619			-137.413	169.454			-180.611	-319.655
	-92.2775	284			-302.33	194.922			158.391	325.055
	125.572	91.2335			99.421	-352.771			52.2489	-273.384
	125.572	91.2331			-54.3437	-202.017			-23.3807	294.255
	241.585	175.522			-144.454	-194.052			-219.453	245.032
	-155.216	0.000330147			190.383	-57.1417			-232.292	-218.377
	125.572	-91.2335			67.3853	223.285			-93.0661	392.717
	241.585	-175.522			102.548	313.209			66.8537	94.5425
	125.571	-91.2335			149.667	145.126			379.491	-55.9885
	-47.9639	147.618			-167.346	-50.15			246.244	-240.67
	-92.2769	-284			37.3297	122.585			17.6465	21.8383
	-47.9638	-147.619			-7.49075	300.118			-246.17	209.088
	-155.215	-0.000308176			-220.515	236.554			95.9119	110.639
	-92.2767	-284			-330.87	189.412			-171.676	302.345
	-47.9637	-147.618			27.1158	294.788			-178.119	-42.586
	-47.964	-147.619			75.9833	386.23			137.562	-216.342
	-298.615	0.00039008			-47.1361	-206.538			85.4885	256.759
	-155.215	0.000545325			-134.72	288.678			148.003	-303.302
	-47.9642	-147.618			234.519	173.146			-135.496	-153.242
	-92.2776	-284			115.425	44.2495			49.3455	-167.386
	-47.9647	-147.619			-133.323	-122.745			-194.223	132.773
	-47.9646	147.619			-43.8092	238.111			57.6602	362.515
	-92.2776	284			136.864	133.288			294.103	-126.51
	125.572	-91.2337			228.52	187.098			123.866	-322.623
	125.572	91.2338			86.8768	-369.584			-226.899	157.774
	241.584	175.522			-261.401	205.265			-191.5	268.999
	-47.9641	147.619			49.9629	219.461			14.2156	199.992
	125.572	-91.2329			-60.6017	-85.918			215.7	-371.516
	241.585	-175.521			308.439	-125.955			-313.961	-16.0968
	-155.216	0.000135571			271.968	-21.1009			20.7318	207.61
	-47.9644	147.619			170.775	-9.35385			-285.54	218.995
	-92.2775	284			15.9946	100.971			136.138	-343.643
	-47.9643	147.618			-33.6787	209.567			100.005	-403.458
	-155.216	-4.72965e-05			42.5428	189.184			-226.523	-12.7288
	-92.2773	-284			40.6919	68.1525			-327.305	-54.3161
	-47.9644	-147.618			-61.0304	22.8448			-10.6428	91.3271
	125.572	91.2331			-135.84	-55.475			296.641	-404.845
	241.585	175.521			-151.825	78.1362			412.839	-407.278
	-47.9639	147.619			-54.8391	133.327			-277.701	178.1
	-47.9643	-147.618			124.447	31.1252			22.23	-396.702
	-92.2772	-284			215.672	-23.4533			-7.08902	-468.911
	-47.9637	147.618			206.915	92.7166			-306.823	61.8444
	125.572	-91.2332			195.598	206.174			-343.194	-162.268
	241.585	-175.521			180.666	310.201			332.209	-358.077
	125.572	-91.2332			300.808	-77.0688			-170.791	217.153
	-155.216	-6.21857e-05			301.536	38.7531			-126.572	33.0515
	-298.615	-0.000115755			-288.069	131.584			525.831	-426.713
	125.572	91.2334			291.308	149.944			100.531	110.323
	125.572	91.2336			-309.478	-144.847			-42.2322	-22.0343
	241.585	-175.521			-239.727	111.186			-205.435	107.086
	125.572	-91.2332			-164.281	-218.437			-303.575	100.645
	-155.215	-0.000154112			-86.2198	-302.626			-19.9422	80.7703
	241.585	175.522			28.4222	-276.022			-151.97	-84.8271
	125.572	91.2336			211.892	-284.607			66.9108	-2.68594
	125.572	91.2331			218.114	-105.449			-64.9321	296.56
	241.585	175.521			128.614	-209.543			-100.274	150.783
	125.572	91.2332			102.209	-321.652			193.241	116.119
	-155.215	-0.000459398			94.4424	-113.076			-176.885	221.01
	-298.615	-0.000296228			62.8396	-6.42072			31.4345	-187.748
	125.572	-91.2335			-6.58398	-348.089			-61.2238	281.975
	-155.215	-6.71211e-05			-207.82	-111.621			28.1555	-10.52
	-92.2774	284			-104.974	-99.5749			-51.1579	218.213
	-47.9643	147.619			-159.65	5.06536			54.0998	9.04577
	-155.215	-4.98822e-05			-93.2528	106.98			123.455	210.555
	-298.615	3.91254e-05			-26.4855	-104.708			-10.1008	-92.5014
	-47.9637	-147.618			9.23296	11.351			101.561	-95.111
	78.496	241.585			89.395	-71.0098			163.013	7.00246
	265.702	-7.2176			135.258	-244.167			-291.706	-270.447
	-219.2	150.336			314.26	-112.368			76.4082	-279.95
	78.4958	-241.585			195.194	-30.428			-410.302	17.2118
	75.242	254.928			296.436	79.8604			234.174	219.372
	88.9703	250.467			215.436	70.6086			-125.118	-352.867
	-205.504	-149.308			6.50329	192.369			-496.356	10.7957
	88.9705	250.467			-10.616	295.722			-40.648	-274.214
	75.2415	254.928			74.5088	355.296			75.8528	100.847
	78.4958	-241.585			-135.95	-160.351			301.84	121.903
	265.702	7.21803			-82.382	22.68			-39.9309	85.7139
	265.701	-7.21739			23.4841	-21.5202			-375.588	-183.498
	-205.504	149.308			-102.708	125.774			-238.356	122.616
	75.2422	-254.928			99.576	34.5705			-119.866	121.804
	265.701	7.21724			-20.0322	187.43			-531.565	-88.0636
	78.4962	-241.584			90.0329	158.959			-169.867	275.843
	-219.199	150.336			276.633	206.945			5.52164	195.876
	75.242	-254.928			61.5923	-244.863			-110.756	182.801
	-205.504	-149.307			152.412	-164.919			-82.0764	-180.045
	-219.199	-150.336			56.4015	294.497			-474.15	-184.122
	-210.714	-162.015			135.776	245.216			351.235	22.6869
	-205.504	-149.308			-152.712	-162.645			-307.97	21.544
	88.9712	-250.467			-130.816	-259.169			-354.003	119.956
	-210.714	162.014			-35.665	-315.383			2.09988	115.522
	-205.504	149.308			-44.8563	287.342			-66.4496	465.681
	265.702	-7.21783			68.1452	329.362			-449.714	112.831
	-210.715	-162.015			48.3293	220.321			-186.97	21.5751
	78.4961	241.585			-63.7802	193.572			-64.5904	15.2314
	265.702	7.21753			-74.8478	88.8273			265.424	-123.64
	75.2418	-254.928			149.75	244.38			486.621	-464.12
	254.017	8.53174e-05			-33.3191	347.042			543.873	-556.495
	-219.2	150.336			-102.61	-17.3208			521.272	-602.638
	265.701	-7.21742			33.1846	117.526			12.5692	356.458
	78.4954	241.585			138.06	148.382			-18.6449	182.631
	88.9705	-250.467			-240.13	-155.868			8.61073	94.6632
	-210.715	162.015			-172.076	-255.775			321.197	-273.894
	78.496	-241.585			-5.63838	-307.02			-299.92	108.331
	-219.2	-150.336			-333.527	-154.343			-329.646	-169.266
	-219.2	150.336			-280.022	-256.532			-311.721	201.112
	-205.504	149.307			-98.6219	-331.942			-517.701	-706.509
	88.9712	250.467			-318.624	105.222			-855.187	-891.612
	75.2419	254.927			-274.278	-121.345			571.674	-726.526
	-205.504	-149.308			-317.21	-199.093			63.3983	263.872
	265.702	7.21809			-252.542	-197.382			-201.417	97.569
	-219.199	-150.336			-268.41	9.10443			-127.238	-121.178
	-205.504	-149.307			-211.403	105.01			-376.335	21.5911
	265.702	7.21749			372.973	28.8202			47.5013	-122.459
	75.2414	-254.928			-194.743	295.214			-359.017	83.9495
	78.4957	-241.584			280.997	73.7959			-760.93	-597.725
	-219.2	-150.336			-139.962	188.385			230.758	-266.786
	-210.715	-162.015			-239.917	230.657			572.965	-347.764
	254.017	0.000569981			-300.952	221.537			629.513	-439.921
	-210.715	162.014			-206.73	-266.139			442.985	-559.198
	-219.2	150.336			19.2316	-347.25			463.291	-506.911
	-205.505	149.308			173.315	-331.466			501.2	-651.11
	88.9711	-250.467			116.283	-195.6			480.587	-695.384
	88.9709	250.467			-26.2618	293.032			145.478	-249.3
	78.4953	241.585			-71.8024	-308.545			-37.2188	259.91
	265.702	-7.218			141.392	-272.661			-97.7892	90.4767
	75.242	254.928			249.109	-234.235			-296.108	-7.437
	-47.9635	-147.618			164.789	-159.203			-647.823	-424.269
	-92.2769	-284			34.2644	-305.863			-706.363	-328.408
	-47.9648	147.619			60.3164	-206.746			-864.761	-777.131
	-155.215	0.000184993			-74.1932	-335.845			299.232	-200.805
	-298.615	-3.25451e-05			80.9691	-89.8657			226.67	-155.881
	-155.215	-8.92568e-05			-27.3382	-135.228			195.834	-296.709
	125.572	-91.2333			-50.3979	-240.911			439.706	-358.771
	241.585	-175.522			-160.037	-261.877			237.287	-381.485
	125.572	-91.2334			-282.467	-41.5716			328.007	-405.954
	-47.9634	147.618			-50.1427	201.075			394.059	-457.163
	-92.2778	-284			-117.831	273.503			421.304	-604.86
	-47.965	-147.618			-225.904	273.148			640.813	-589.141
	125.573	91.2332			-130.258	305.677			-119.711	181.974
	241.584	175.522			-295.842	155.361			-209.455	-39.0742
	125.571	91.2334			66.6971	295.118			-310.815	-62.8218
	-155.216	0.00031044			218.37	276.618			-17.2732	-184.971
	-298.616	0.000211207			-87.7976	296.491			30.0256	-273.114
	-47.9642	147.618			252.501	177.268			-59.3418	-87.7326
	125.572	91.2335			-82.9151	89.2102			-818.717	-333.754
	241.584	175.522			-102.055	-21.5187			-479.903	-316.325
	125.571	91.2333			-160.371	171.678			-849.217	-540.313
	-47.9648	-147.618			-184.18	57.8409			-773.918	-719.472
	-92.2775	-284			-285.87	14.4196			-750.837	-941.168
	-155.215	-0.000700503			231.014	277.948			-522.754	-999.895
	125.571	-91.233			-232.259	-145.525			201.064	-185.773
	241.584	-175.521			226.886	85.6051			392.475	-685.87
	-155.215	0.000109978			77.2916	208.524			680.682	-361.409
	-47.9645	-147.619			251.792	153.36			273.326	-341.911
	-92.2774	-284			273.659	-115.376			579.345	-506.486
	-47.9642	-147.619			333.933	108.231			404.598	-643.691
	-155.215	-0.000213325			-189.082	58.8599			268.3	-120.389
	-298.615	-0.000114092			242.666	109.872			171.132	254.608
	-155.216	0.000302021			72.627	-1.0057			-216.183	188.263
	125.571	-91.2334			-176.649	70.2389			200.847	-243.919
	241.585	-175.522			-153.345	207.306			-859.67	-658.532
	-155.215	0.000443727			26.2949	-232.212			-422.489	-416.545
	125.572	91.2331			-266.618	64.3246			-488.624	-1111.38
	241.584	175.522			-163.349	8.87502			264.048	-229.124
	125.571	91.2336			-97.0214	-84.6301			524.695	-411.133
	-47.9645	147.619			12.1058	-80.8679			413.705	-407.806
	-92.2776	-284			-156.234	-18.5979			299.52	-451.122
	-47.9649	-147.619			70.5501	-278.589			470.236	-731.452
	125.572	-91.2333			267.986	-216.168			688.633	-532.776
	241.585	-175.521			293.422	-171.626			605.872	-931.271
	-47.9643	147.619			-239.268	56.9692			-110.168	335.982
	-155.215	-9.16594e-05			-142.835	-228.6			-226.182	283.322
	-298.615	9.74332e-05			297.4	150.068			-282.477	46.7682
	-47.9641	-147.618			215.249	282.865			85.9871	180.133
	-47.9641	147.619			187.006	133.824			-124.148	-144.59
	-92.2771	284			26.809	346.271			90.0263	-215.703
	125.572	91.2332			-79.3493	111.644			-358.694	-75.0978
	125.572	91.2334			62.2595	408.025			-343.331	-100.413
	241.585	175.522			-116.263	165.141			-536.17	-416.826
	125.573	-91.233			-128.584	104.059			-537.344	-593.22
	125.572	-91.2333			-197.664	116.326			-769.838	-831.433
	-298.616	-9.60515e-05			-170.894	-57.2636			-667.466	-874.222
	-155.216	-0.000208256			45.2684	-6.00237			-480.478	-826.399
	125.572	91.2336			-184.498	302.852			-946.808	-838.329
	241.585	175.522			-63.5434	-162.948			-559.045	-900.679
	125.572	91.2335			-232.031	-72.0839			-936.131	-952.378
	-47.9645	-147.618			-281.556	-196.563			-223.916	127.241
	-92.2774	-284			-185.684	-166.075			272.982	44.3487
	-155.216	8.5676e-05			-93.7114	-5.07219			289.776	249.429
	125.572	-91.2336			-3.54536	-63.121			-243.997	261.573
	241.585	-175.522			49.8133	40.1088			-155.884	-175.786
	125.572	91.2337			145.037	325.82			-13.3584	-414.506
	125.572	91.2329			358.269	137.303			12.8645	265.594
	-92.2771	-284			194.473	225.655			172.298	272.669
	-47.9643	-147.619			117.971	140.061			-132.313	-46.4724
	-47.9644	-147.619			356.033	105.642			-38.125	-106.4
	-92.2774	-284			309.88	205.547			-229.944	9.41961
	-155.216	0.000281996			-58.8533	39.841			382.286	25.3105
	-47.9643	147.619			234.938	176.089			-179.796	371.728
	-92.277	284			109.354	-63.7819			147.142	-246.91
	-47.9638	147.619			-168.322	38.011			-289.181	337.122
	-47.9645	-147.618			-119.975	-62.379			61.8414	-330.17
	-92.2775	-284			-83.3846	-143.378			-235.104	-107.837
	-47.9646	147.619			174.145	393.661			347.303	-178.385
	125.572	-91.2328			60.3932	412.197			230.077	-161.334
	241.585	-175.522			-175.642	-167.517			214.892	158.212
	125.572	-91.2338			-64.824	-30.1386			-83.2324	-253.645
	-47.9641	147.619			-26.8873	301.704			179.711	-353.625
	-92.2778	284			-277.949	-177.315			168.645	-321.911
	-47.9648	147.619			-65.4416	-213.267			355.026	-218.166
	-47.9644	147.618			72.7729	112.336			81.8716	-131.675
	-92.2765	-284			-245.232	216.846			-322.919	80.1725
	-47.9635	-147.619			-330.304	-82.6205			316.013	-67.6036
	125.571	-91.2331			-266.501	-84.5566			-122.985	-340.052
	241.585	-175.522			-32.7108	-323.997			58.7077	-168.548
	125.571	-91.2332			-7.40297	200.267			111.948	-135.431
	-205.505	-149.307			140.808	363.439			-67.2923	394.109
	-210.714	162.015			-144.626	50.6154			87.9719	170.856
	-210.715	-162.015			-89.6638	-104.389			132.277	-226.935
	-205.505	149.308			-37.3116	83.3354			60.1048	-47.0421
	-210.714	-162.015			-135.797	211.357			471.869	6.67891
	-210.715	162.014			253.571	56.2157			-331.939	-39.5744
	-205.504	149.307			105.058	222.814			-126.241	291.783
	75.2415	-254.927			111.724	266.021			50.8355	-290.059
	-210.714	-162.015			-151.646	14.4678			195.818	-49.0874
	-205.504	-149.308			-197.797	-75.5271			-202.13	-266.393
	-210.715	-162.014			-218.52	43.7484			204.817	-119.443
	88.9705	250.466			-179.98	-193.372			-41.8826	-222.717
	-205.505	-149.308			138.986	148.647			-36.2861	13.8132
	-210.715	162.015			-3.06141	236.823			-76.65	387.317
	-210.715	-162.014			-187.017	-295.772			413.089	-81.3409
	254.017	-2.93974e-05			-302.759	-215.741			147.182	63.4669
	88.9701	-250.467			-23.6421	199.669			245.644	357.735
	88.9714	250.467			-97.3951	-23.3511			260.252	-268.943
	78.4951	-241.585			-145.374	319.891			29.9752	-220.8
	265.701	-7.21742			-40.2836	109.689			-32.8202	-159.469
	75.2417	254.927			218.612	234.475			317.344	-122.872
	-205.504	149.308			271.633	184.876			65.3082	-211.125
	75.2414	254.928			-262.286	-152.41			291.632	122.803
	265.701	-7.21776			-211.284	-184.183			-114.537	-48.8408
	78.4956	241.585			207.209	-41.8076			186.985	-44.561
	-210.715	162.015			21.4822	299.046			201.24	-150.915
	88.9704	-250.467			129.815	325.654			156.471	-260.07
	254.018	0.000512403			-114.173	394.294			247.113	-301.347
	88.9706	-250.467			-93.9415	-263.557			197.695	184.444
	265.701	-7.21803			-14.7721	-97.3211			81.7664	-115.793
	78.4953	241.585			-26.0909	-214.364			-242.65	111.924
	265.701	7.21785			192.116	184.255			40.1295	-306.597
	-210.714	162.015			-310.306	74.275			53.7571	-127.016
	-205.505	149.308			-155.551	-297.001			138.946	-341.331
	75.2422	254.928			97.2267	-70.5565			-183.578	-231.384
	265.701	-7.21738			122.252	-325.514			1.48013	196.437
	254.017	4.05121e-05			-361.791	-237.47			-285.174	-179.55
	88.9703	250.467			-234.301	244.802			-42.304	-232.137
	88.9711	-250.467			-294.599	-35.7265			5.52391	305.115
	-205.505	-149.307			-104.062	-355.954			-204.286	-114.111
	-210.715	162.015			122.255	31.0353			175.458	-162.526
	88.9703	-250.467			82.6627	158.706			100.592	25.4729
	78.4955	-241.585			-27.025	125.739			107.938	-84.0066
	75.2416	254.928			23.8462	101.738			104.912	237.143
	265.702	-7.21758			-208.837	175.589			-99.1016	241.887
	78.4956	-241.585			155.059	60.0138			-306.011	-65.7483
	-210.715	-162.015			-111.439	208.828			-100.472	-170.757
	-210.715	162.015			331.817	12.9117			268.912	-208.77
	254.018	3.76761e-05			218.303	86.0154			-218.597	2.96336
	265.702	-7.2172			-281.916	-106.13			281.128	-106.377
	75.2417	254.928			-41.7334	-318.376			306.368	-203.702
	78.4956	241.585			310.094	117.191			-381.952	-138.368
	88.9705	250.466			-226.157	-288.111			247.869	-294.373
	88.9713	-250.467			-34.5128	-71.1081			259.61	-284.482
	-205.504	-149.308			-32.783	-326.165			-275.548	273.569
	-210.714	-162.015			-369.563	-116.442			442.401	48.5012
	75.2419	-254.928			-135.065	-180.511			199.224	-35.3296
	-205.504	149.308			48.5517	-251.216			21.7454	254.99
	75.2421	-254.927			55.0903	48.6124			30.6565	38.9171
	265.702	7.21729			69.4489	-334.992			-262.119	-128.129
	-47.964	-147.619			39.6176	240.077			277.135	5.63645
	241.585	-175.521			-85.5645	-161.689			-22.3847	36.5458
	125.573	-91.2327			80.9362	-177.664			165.756	172.965
	-155.215	-0.000162036			-135.148	89.5315			117.52	-206.829
	-298.615	-0.000140011			288.226	-214.714			202.84	130.692
	-47.9646	-147.619			229.324	-316.103			-268.633	64.1206
	125.572	-91.2337			296.969	3.15491			140.081	-317.457
	241.585	-175.522			158.448	-243.554			360.66	119.814
	125.572	-91.2333			139.283	-37.0535			409.732	-52.3396
	-47.9638	147.618			-53.3401	19.8539			325.151	242.446
	-92.2768	283.999			145.39	-252.111			-377.092	-107.911
	125.572	91.2335			-208.58	-95.987			-38.4335	153.33
	125.572	91.2329			-29.9846	-176.093			57.6028	221.445
	-298.616	-0.000864889			15.5635	27.5816			72.9816	104.775
	-155.216	-0.000642732			-18.0218	-324.423			314.506	-110.58
	125.572	91.2339			223.962	-124.922			83.2293	-114.448
	241.585	175.522			50.0655	131.462			226.834	-202.147
	-155.216	-0.000473824			197.919	-71.2301			-66.3146	-255.055
	-47.9638	-147.618			2.30133	-16.5193			17.8853	-340.224
	-92.2764	-284			-73.8161	61.0016			-75.7623	208.857
	125.572	91.2332			-178.926	316.531			31.8577	162.901
	-47.9641	147.619			16.913	297.204			415.558	62.6726
	-298.615	0.000361185			140.606	-291.508			278.607	187.063
	-155.215	-5.17268e-05			20.1071	329.687			-119.093	-29.3783
	-155.215	4.74768e-05			-332.062	119.154			-150.81	203.326
	241.585	-175.522			-316.349	9.36581			93.2951	-129.795
	125.572	-91.234			-228.604	-94.2848			-53.344	270.514
	125.572	-91.2338			-12.4187	-138.773			380.627	-14.7417
	-92.277	284			67.2852	-306.299			180.454	57.0012
	-47.964	147.619			206.683	253.895			-73.5428	98.2896
	-47.9641	-147.619			-233.335	-152.449			-78.0505	312.802
	241.584	-175.521			-277.52	-242.781			261.256	300.315
	125.572	-91.2328			-191.049	285.891			-135.601	85.3272
	125.572	91.2332			119.606	19.566			-239.395	140.247
	241.585	175.521			-4.21802	20.9714			-248.317	253.944
	125.571	-91.2335			-135.73	282.625			152.035	299.219
	-47.9638	147.619			87.1365	252.818			-165.363	317.683
	-298.615	0.000261806			188.943	216.111			-71.3947	396.092
	-155.215	0.000357977			286.291	-149.673			43.131	340.223
	-155.215	-1.52031e-05			207.423	-290.26			187.345	-60.6747
	241.585	175.521			146.116	-378.482			295.28	-170.907
	125.572	91.2325			340.956	79.6854			-175.536	249.872
	-155.215	0.000484602			-282.926	-222.24			-97.9535	-357.75
	-92.2772	-283.999			-120.89	-112.119			-329.84	-215.52
	-47.9644	-147.618			140.086	-274.462			150.444	289.464
	125.572	91.2333			68.3393	-192.113			239.257	315.876
	241.585	175.522			0.389328	-102.679			87.5827	-12.1229
	125.571	91.233			-102.482	176.246			419.865	-99.9913
	125.572	-91.2333			-167.916	253.551			328.04	-200.26
	241.585	175.522			95.4728	-381.026			-9.93804	-77.3066
	125.572	91.2334			-369.703	107.275			-173.419	138.433
	-47.9644	-147.619			-186.028	290.614			-265.72	170.504
	-92.2776	283.999			-101.206	293.713			-223.639	15.8507
	-47.9645	147.618			-281.136	187.1			315.385	-89.854
	-47.9645	147.619			-317.062	50.5256			26.8684	259.558
	-92.2769	284.001			-171.678	111.184			108.51	184.178
	-155.215	-0.000447446			81.6254	-290.596			187.938	247.65
	-155.216	0.000313366			58.8656	-195.087			271.218	126.773
	-298.615	-0.000425169			48.7148	-78.5244			153.044	398.427
	-155.216	-0.000680501			13.2006	40.4478			50.6169	-190.598
	125.571	91.2337			-216.319	-112.055			-136.296	178.661
	241.584	175.522			226.167	-40.623			-231.8	189.058
	125.572	-91.2339			227.898	71.5251			-155.839	262.56
	125.572	91.2329			28.0132	-132.788			470.659	-597.012
	241.585	175.521			-61.7828	-151.192			-334.352	87.0974
	-155.216	-0.000265455			18.4044	-320.097			-346.725	-226.051
	-47.9642	147.619			-252.773	-171.208			-365.037	86.7757
	-92.2773	284			198.671	74.0646			-253.704	18.1785
	-47.964	-147.618			-163.047	-64.6299			-311.164	-277.947
	125.572	-91.2335			-54.0207	-39.1681			198.346	-325.318
	241.585	-175.522			177.711	43.4882			629.112	-273.463
	125.572	-91.2331			-117.788	151.252			-164.661	-54.6353
	-47.9645	147.619			-39.5897	69.5808			-152.179	63.3432
	-92.2774	-284.001			-190.523	217.35			-325.344	183.752
	-47.9645	-147.619			97.6689	129.55			288.652	-255.038
	-47.9644	-147.618			-100.183	251.907			590.018	-179.733
	-92.2773	-284			109.841	231.505			537.007	-504.645
	-47.9647	-147.619			192.065	153.342			-107.779	210.887
	-47.9646	147.619			-54.504	171.552			-174.836	291.534
	241.585	-175.521			-138.593	241.531			-59.8799	-8.26075
	125.572	-91.2336			-25.3588	277.796			-307.282	-10.8262
	-47.9645	-147.619			-107.938	345.828			-158.014	143.335
	-92.2774	-284			36.9892	95.1993			-332.64	-122.541
	-47.9641	-147.618			118.127	12.098			28.0786	-289.99
	-47.9641	147.618			57.675	205.078			-239.207	133.056
	-92.277	284			140.077	127.035			-195.858	12.5493
	125.572	91.2325			156.284	237.203			-252.488	203.442
	-47.9639	147.619			81.1291	307.064			496.468	-181.69
	-92.2769	284			178.251	-316.193			122.893	-146.259
	-47.9648	147.618			261.384	255.208			63.5636	-776.666
	254.017	-0.000635157			189.894	333.706			-551.346	-171.012
	-210.714	162.014			123.123	329.53			-343.059	-272.271
	88.9708	-250.467			138.173	16.6689			-476.64	-161.417
	254.018	0.000650788			226.196	-224.117			-276.383	-348.615
	-210.714	-162.015			-213.062	191.601			-585.403	-188.85
	-219.2	-150.337			122.967	148.326			-652.252	-194.211
	-205.504	149.308			-25.1624	273.608			-95.0012	-578.018
	-210.714	162.015			-25.6583	334.341			9.73838	-732.916
	265.701	7.2174			-222.387	212.827			88.8297	-742.206
	-205.504	-149.307			-195.857	-305.631			90.9396	-783.892
	75.2418	254.928			-83.9663	-301.677			-607.196	-171.089
	-210.715	162.015			-68.8439	-14.0471			78.2278	-38.2381
	254.017	-0.000517164			-43.979	-206.088			87.3704	-818.323
	-219.199	-150.336			26.4215	-292.681			91.298	-825.938
	265.701	7.21784			-142.381	77.744			-456.631	-266.132
	-205.505	149.307			-220.337	-92.3484			108.14	63.5364
	75.2423	254.928			254.61	41.88			319.896	-80.8534
	88.9708	250.466			319.891	-45.6661			-266.03	152.196
	78.4954	241.584			46.4992	304.062			-57.6546	316.591
	-210.714	162.015			220.424	-64.6982			32.4573	392.209
	-219.199	150.336			7.56845	197.155			79.2753	-266.135
	78.4954	-241.585			80.1452	108.57			83.0371	393.47
	-210.715	-162.015			146.723	22.4336			-269.902	-134.599
	88.9709	250.467			-63.4847	271.5			-165.056	118.415
	-205.505	-149.308			-30.6826	91.0863			-117.344	156.441
	75.2418	-254.928			40.3255	1.77274			-337.92	-20.8923
	265.702	7.21746			113.29	-87.5827			106.654	-158.563
	-205.505	149.307			181.677	-173.139			187.298	-228.593
	88.9706	-250.467			-99.0225	82.5728			43.9675	126.286
	88.9706	250.466			-49.8868	154.607			85.6693	174.664
	78.4954	241.585			-85.7479	251.959			-2.75661	323.321
	-210.714	-162.015			115.463	-277.756			-353.141	71.5149
	75.2416	-254.928			175.272	73.8419			144.273	358.704
	-205.505	149.308			106.35	190.37			-187.685	-106.414
	-210.715	-162.015			255.609	137.813			214.801	-119.271
	-210.715	162.015			117.443	285.358			233.518	-3.26917
	254.017	-0.000290302			236.626	247.906			58.1718	285.234
	75.2424	-254.928			358.067	72.0407			-172.597	227.833
	88.9705	-250.467			229.196	180.578			-271.413	248.669
	-205.504	-149.308			-175.705	9.04823			-29.8935	373.596
	75.2414	-254.928			-171.902	121.507			66.676	235.03
	75.2415	254.928			-257.134	-53.0191			-38.3828	288.192
	78.4954	-241.585			-243.57	220.707			165.163	400.31
	-210.715	-162.015			-155.587	-109.487			23.4031	24.1956
	265.702	-7.21799			-334.832	-144.945			-52.4997	192.927
	-205.505	149.308			-304.147	239.169			37.8459	134.833
	88.971	-250.467			-142.918	-137.944			64.3649	357.455
	75.2413	-254.927			-53.6419	-155.152			-159.92	298.538
	-205.504	-149.308			-154.896	-219.26			91.7031	-87.8178
	-210.715	162.014			-39.4272	-258.935			108.807	-8.19507
	-210.715	-162.014			-13.2871	-359.984			149.305	-201.747
	78.4958	-241.585			-130.74	-321.459			31.1096	-217.754
	88.971	250.467			-190.033	-277.107			559.73	-1021.01
	75.2418	254.927			100.208	-385.646			900.036	-744.031
	78.4953	241.585			-323.007	-169.114			-254.612	-133.752
	265.701	7.21803			-225.117	-222.768			-64.888	-205.401
	265.701	-7.21748			-96.5763	-321.713			-360.551	53.7815
	254.017	-2.27568e-05			-181.8	-234.075			-141.621	-293.926
	88.9704	250.467			22.2844	-306.909			26.776	-328.475
	265.702	7.21769			56.972	-205.393			686.954	-1276.65
	-47.9639	-147.619			-30.4393	-122.928			864.181	-1316.87
	-92.2771	-284			169.723	-183.51			794.564	-780.005
	125.571	-91.233			-172.631	-57.3819			593.988	-1108.42
	-155.215	-0.000210668			83.2646	-92.8363			-47.0357	-106.613
	-92.2771	284			165.67	-95.2144			29.5334	-101.934
	-47.964	147.618			163.738	-221.51			-241.843	-115.663
	125.572	-91.2334			183.191	-334.174			24.5802	-277.657
	241.585	-175.522			156.956	191.781			784.343	-1242.83
	125.572	91.2333			127.624	-0.221772			994.64	-790.102
	-47.964	147.619			95.4295	-379.818			1102	-776.068
	-298.616	0.000206731			-80.218	-223.14			626.73	-761.223
	-155.216	0.000257876			-312.513	-181.175			18.5882	14.7808
	125.572	91.233			-120.326	-116.532			615.658	-917.834
	241.585	175.521			-64.5596	120.818			598.273	-1305.82
	125.572	-91.2333			-6.5519	213.871			812.041	-710.231
	125.571	91.2337			-62.2555	302.951			-165.607	-211.263
	241.585	175.522			-219.588	285.51			-268.409	-245.979
	125.572	91.2335			56.3477	302.739			114.4	-338.768
	-47.9645	-147.619			121.521	382.026			894.079	-1204.84
	-92.2772	284			157.435	323.485			530.707	-847.022
	-47.9641	147.619			-81.531	353.247			666.024	-1383.97
	-47.9646	147.619			47.1705	348.973			886.224	-817.714
	241.584	175.522			-129.007	207.356			1010.19	-720.585
	125.572	91.2337			-168.9	198.821			975.505	-876.028
	-155.216	0.000253227			-115.833	119.069			1081.89	-854.935
	241.585	-175.522			-217.68	107.782			41.9341	-178.182
	125.572	-91.2334			-314.771	-60.0968			122.875	-37.5476
	125.572	91.2333			-215.954	4.86766			-71.8213	-274.35
	241.585	-175.521			-115.52	21.583			-234.07	-222.497
	125.573	-91.233			-143.359	-217.973			-172.875	-316.026
	125.572	-91.2334			-48.6638	-134.339			520.808	-1128.24
	241.584	-175.522			60.6503	-76.7107			487.475	-1038.7
	125.572	91.2332			177.38	-73.3399			762.27	-1353.14
	-47.9643	147.619			52.2079	-255			609.323	-835.024
	-92.2775	284			-203.047	-73.5954			536.249	-931.07
	-47.9645	147.619			196.739	-118.387			842.046	-1430.4
	-155.216	0.000159181			264.345	-77.732			708.237	-763.458
	-298.616	0.000110934			150.21	-23.1349			733.238	-707.864
	125.572	-91.2332			266.825	158.048			920.162	-679.77
	-47.9645	-147.619			-70.5509	-15.8573			1185.81	-848.774
	-298.615	-0.000162052			-307.314	153.108			999.588	-1173.72
	-155.215	-0.000281345			-84.2073	-105.212
	125.572	91.2336			9.58744	278.849
	241.585	-175.522			-56.1395	190.637
	125.572	-91.2334			127.149	4.63824
	-47.9635	-147.618			-105.901	279.06
	-298.615	-0.000197371			-271.228	183.14
	-155.215	0.000254897			-21.3427	-272.968
	-155.215	0.000116057			104.992	199.819
	-92.2778	-284			-16.4449	94.744
	-47.9645	-147.618			-80.8359	187.118
	-47.9636	147.619			102.264	-131.867
	-92.277	284			116.828	-19.0126
	-47.964	147.618			275.16	-71.1883
	-155.216	-5.92972e-05			41.4005	277.092
	-298.615	-0.000134624			-9.82113	330.332
	-47.9641	-147.618			147.128	115.128
	-47.9642	-147.619			286.864	-269.24
	-298.615	0.000159674			112.842	-321.223
	-155.215	0.000140254			34.7621	268.678
	-47.9644	147.619			58.6987	49.6545
	-92.2769	284			377.518	33.0872
	-47.9639	147.619			-65.7632	157.84
	-47.9641	-147.618			15.126	369.633
	241.585	-175.521			273.727	-70.0274
	125.572	-91.233			336.941	-17.1352
	125.572	-91.2335			-269.13	185.211
	241.585	-175.521			273.125	-185.68
	-47.9645	147.619			-310.665	4.86891
	-155.215	6.25126e-07			-209.595	-2.16522
	-92.2777	284			-211.434	-199.187
	-47.9646	147.619			-257.436	-293.076
	-155.215	-9.32209e-06			-331.748	186.387
	-92.2767	-284			-120.982	100.614
	-47.9638	-147.619			99.7105	-280.992
	125.572	-91.2332			156.473	-340.574
	241.585	175.522			-367.161	-88.7147
	125.572	91.2331			-317.523	-192.207
	-47.9642	-147.618			-353.235	263.791
	-298.615	0.000242837			76.4495	-273.459
	-155.216	7.78556e-05			175.677	-228.889
	125.572	91.2335			-264.496	-97.9806
	241.585	175.522			89.9414	-159.546
	125.571	91.2334			-156.306	-101.877
	125.572	-91.2329			-262.284	256.715
	241.585	-175.522			-247.334	161.161
	125.573	91.2336			-11.9338	-204.205
	-47.9645	-147.619			-342.052	101.477
	-92.2772	-284			-244.351	93.0554
	-47.9636	-147.619			-114.202	-9.45801
	-205.505	149.308			-101.228	-202.126
	-210.715	162.015			-146.825	-296.182
	-219.199	150.336			186.746	-114.166
	254.017	0.000160783			-142.995	79.1222
	-210.714	-162.015			-51.634	-101.284
	88.9707	250.467			-78.2527	-382.141
	254.017	0.000112206			-174.771	327.072
	-210.715	162.015			-162.271	238.606
	265.702	7.21754			-2.8852	-85.7155
	78.4953	241.585			347.786	75.7731
	75.2415	254.927			-171.401	180.662
	265.702	-7.21756			59.2365	-93.3435
	-205.504	149.308			-38.321	-293.332
	75.2412	-254.928			35.7494	98.7057
	75.2416	254.928			98.0124	-42.3199
	78.4959	-241.585			193.646	4.33761
	-210.715	-162.015			105.757	10.1649
	88.9709	250.467			9.01486	-197.196
	-205.504	-149.308			9.57612	25.3468
	75.2417	-254.927			292.37	88.5661
	-210.715	-162.014			-198.518	276.205
	78.4957	241.585			-90.9552	262.834
	265.701	7.21798			124.678	-184.29
	-210.715	162.014			-144.392	137.716
	254.017	0.000278621			108.259	68.3542
	88.9703	250.467			259.004	113.241
	-210.714	-162.015			17.129	230.137
	78.4957	-241.585			144.647	-411.043
	-219.2	150.336			281.551	202.628
	75.2421	-254.928			283.34	-137.041
	-205.504	149.308			295.073	-25.4737
	-210.715	-162.014			215.111	21.974
	75.2423	-254.928			169.352	-82.4828
	-205.504	-149.308			235.318	220.233
	-210.714	-162.015			202.117	-82.3549
	-219.2	-150.336			205.602	28.4532
	78.4956	241.585			183.053	250.776
	75.2416	-254.927			255.252	126.044
	88.971	-250.467			332.09	-166.112
	78.4957	-241.585			-80.9727	90.6299
	88.9709	250.467			193.872	140.125
	-219.2	150.336			163.037	354.605
	254.018	6.61929e-05			185.783	210.947
	265.702	7.21758			377.442	-63.0244
	265.702	-7.21786			52.5069	158.977
	254.018	0.000406517			108.186	73.3454
	265.701	7.21744			316.975	31.5952
	265.701	-7.21784			2.14485	-304.89
	78.4958	241.585			135.808	218.123
	-210.714	162.015			184.064	-192.547
	88.9706	-250.467			32.5703	200.926
	-205.504	149.308			84.8819	291.027
	75.2416	-254.927			178.272	-230.302
	75.2422	254.928			291.521	221.471
	78.4959	-241.585			114.076	348.83
	-219.2	150.337			171.248	-297.934
	88.9703	250.467			360.784	132.269
	-205.504	-149.307			-225.178	-264.529
	-219.199	-150.336			333.968	-1.78796
	-210.715	-162.014			-153.744	222.004
	-155.216	0.000339729			13.3467	-62.8692
	241.585	175.522			274.463	117.169
	125.572	91.233			241.057	-146.735
	-47.9642	147.619			140.123	301.323
	-298.616	-0.000111354			421.546	34.1079
	-155.216	-0.000270127			-41.0772	-203.5
	-47.9643	-147.618			69.2967	-337.9
	-92.2772	-283.999			348.296	-95.0018
	125.572	91.2334			210.842	211.028
	125.572	91.2337			-155.909	-191.097
	241.585	-175.521			-70.8718	297.781
	125.572	-91.233			84.2085	-238.063
	125.572	-91.2329			-5.74897	-178.881
	241.584	175.522			273.599	-87.1559
	125.572	91.2332			26.391	-111.927
	-47.9643	147.619			-214.629	277.054
	-92.2774	284			-38.0533	287.482
	-47.9649	147.619			-90.6485	-105.258
	125.572	-91.2333			-190.587	-91.7258
	-92.2775	284			137.855	-131.414
	-47.9644	147.619			174.839	108.207
	-155.216	0.000205301			145.282	110.257
	-92.2769	284			-132.76	83.0034
	-47.9644	147.618			282.595	-186.562
	-47.9642	-147.619			237.231	18.4592
	-92.2775	-284			-308.023	-146.773
	-47.964	-147.619			-323.246	81.9352
	-155.216	0.000398233			-62.6875	-0.723926
	-298.616	-0.00041129			-170.067	187.992
	125.573	91.233			-119.805	-299.752
	-47.9645	147.618			-19.9859	-18.0265
	-92.2773	284			-148.769	267.842
	-47.9646	-147.619			-195.385	171.474
	-47.9646	-147.619			-6.38511	186.157
	-92.2772	284			-40.0993	371.463
	-47.9641	147.618			-169.142	-23.6981
	125.572	-91.2337			191.21	-83.3404
	241.585	-175.522			61.3609	100.034
	-47.9645	147.619			-226.642	93.516
	125.572	91.2334			-272.665	-5.08934
	241.584	175.521			-293.251	-31.8304
	-47.964	-147.619			92.6269	-32.1504
	-47.9635	147.619			-203.053	-136.606
	-92.2765	284			-272.18	245.709
	-155.216	5.17198e-05			-240.06	63.263
	125.572	-91.2335			212.576	-277.172
	-298.615	-0.000286757			-368.608	40.3632
	-155.215	-9.2529e-05			-40.4431	89.3374
	-47.9639	-147.619			-79.8238	272.251
	-92.2772	-284			-214.162	-231.099
	125.572	-91.2336			-277.222	-47.8046
	-155.215	-5.29951e-06			8.4937	-6.83835
	241.585	175.521			-99.2026	172.237
	125.572	91.2328			-186.97	235.032
	125.571	91.233			-281.017	79.4456
	-92.2778	-284			-129.888	-3.47332
	-47.9646	-147.618			-175.21	5.32243
	-47.9647	147.619			149.206	-188.628
	-92.2775	284			8.60318	-201.618
	-47.9643	147.618			69.6456	-103.572
	125.571	-91.2336			202.169	-44.2686
	241.584	-175.522			46.3478	68.7897
	-155.215	-2.0471e-05			-189.389	216.716
	125.572	-91.2331			95.2025	-271.371
	241.585	-175.522			48.4724	-349.122
	125.572	-91.2333			-179.638	58.9611
	125.572	91.2332			187.534	-54.7497
	241.585	175.522			93.1906	-81.2313
	-155.215	0.000363364			127.409	26.5659
	-47.9645	-147.619			152.241	215.667
	-92.2773	-284			192.122	-177.346
	-47.9644	-147.618			77.9562	290.884
	-155.216	0.000331262			79.7292	186.172
	-298.616	0.000145439			90.608	-20.9249
	-155.216	-0.000324122			-269.252	178.612
	125.571	-91.2335			-307.992	-18.2233
	241.584	-175.522			-137.662	-128.646
	-47.9645	147.619			7.37539	104.176
	-47.9642	-147.619			2.13342	-75.1278
	-92.2769	-284			19.2294	-183.272
	-47.9644	-147.618			-5.94385	368.091
	125.572	91.2333			-158.202	-334.819
	-298.615	0.000377905			350.69	86.9707
	-155.216	7.52042e-05			161.883	-297.754
	125.572	91.233			282.944	-35.1619
	241.585	175.521			337.917	43.1594
	125.572	-91.2337			-234.635	-272.003
	125.571	91.2335			-132.349	-284.712
	241.585	-175.522			-57.3365	-211.075
	125.572	-91.2336			262.107	-244.938
	78.4957	-241.585			236.729	149.083
	88.9704	250.467			197.6	45.326
	-210.715	-162.015			153.892	-59.0745
	78.4953	241.585			103.733	-149.076
	-219.2	150.337			293.838	52.4742
	-210.715	162.015			289.252	-60.329
	78.4957	241.585			251.155	-168.879
	-219.2	-150.337			228.579	-151.44
	88.9705	-250.467			291.64	-58.4447
	-205.504	149.308			337.771	-153.623
	-219.2	150.337			392.005	-62.7852
	88.9702	250.467			304.457	56.1235
	-205.504	-149.308			400.023	-19.6526
	88.9705	250.467			362.976	-37.5841
	88.9702	-250.467			260.683	-49.6738
	254.017	-0.000150004			252.438	-156.056
	265.701	7.21816			303.853	-39.1071
	265.701	-7.21759			333.596	67.5009
	78.496	-241.585			316.659	-141.268
	88.9707	250.467			212.209	-151.058
	265.701	7.21772			197.438	-62.1452
	78.4957	241.585			238.102	50.1082
	-219.2	150.336			254.441	146.605
	75.2416	-254.928			261.193	-238.793
	254.017	1.05214e-05			119.59	-138.549
	-219.2	-150.336			79.7775	-39.1393
	88.9706	-250.467			-171.389	115.344
	78.4959	-241.585			-57.9139	86.7027
	-210.715	-162.015			-8.85363	280.968
	265.701	-7.21746			-94.6288	204.182
	-205.505	149.308			384.243	-20.148
	88.9703	-250.467			0.431441	348.922
	-219.2	-150.337			-345.889	49.5039
	-205.505	-149.307			-271.419	135.429
	-219.199	150.336			-322.303	-238.062
	88.9701	250.467			-309.065	-53.8685
	78.4955	241.585			-170.595	-194.787
	265.701	-7.2177			-281.304	-158.386
	-210.715	-162.014			-212.286	-77.1712
	78.4951	-241.585			-241.204	26.1323
	-210.715	162.014			-97.7858	-105.254
	265.701	7.21731			-134.706	2.88409
	254.017	-9.10323e-05			251.896	-221.645
	75.2417	254.927			320.259	-143.094
	75.2417	-254.927			-128.047	149.437
	78.4965	241.584			8.00926	324.865
	-219.2	150.336			-58.2381	240.944
	-219.2	-150.336			-58.8697	54.4107
	-205.504	149.308			-5.17887	145.242
	88.9709	250.466			57.1218	233.049
	-219.2	150.336			382.993	-53.2426
	-205.504	-149.308			-25.8175	-57.2305
	265.701	-7.21789			50.9821	44.2514
	265.702	7.21705			104.681	131.539
	254.018	-0.000182386			136.826	-200.345
	-219.199	150.336			105.243	-101.848
	-219.2	-150.337			207.76	-122.138
	78.496	-241.585			179.024	-13.1573
	-219.199	-150.337			69.192	5.3532
	88.9702	-250.467			-55.0941	22.3005
	125.572	-91.2331			142.952	95.4726
	241.585	175.521			250.427	70.2934
	125.572	91.233			316.735	155.636
	-47.964	-147.619			211.58	178.773
	-92.2771	-284			292.568	-201.54
	-47.9639	-147.619			168.746	278.102
	125.572	91.2335			106.292	199.186
	241.585	175.522			48.624	287.82
	-47.9638	-147.618			-114.733	-36.7639
	-155.215	-3.49039e-05			-207.514	-19.0724
	-298.615	-6.09676e-05			-336.968	-51.3465
	-47.9638	147.619			-253.088	-92.612
	-47.9645	147.618			-62.5256	-137.502
	241.585	-175.521			-181.877	-133.967
	125.572	-91.2334			-25.4064	236.126
	-47.9643	147.618			79.7013	75.1459
	-298.615	-0.00030665			-117.384	178.034
	-155.215	-0.000343138			-20.4599	130.824
	125.572	-91.2339			-12.2706	18.3903
	241.585	-175.521			175.047	-5.95989
	125.572	-91.233			97.4157	-83.0133
	-155.216	-0.000375985			-374.253	90.4551
	-298.615	-0.000480291			284.206	196.645
	125.572	91.2334			-299.544	24.6946
	-47.9643	-147.619			225.943	114.494
	-92.2773	-284			-224.292	-52.523
	-47.9642	-147.619			-322.662	-88.2517
	125.572	91.2336			324.717	89.5627
	241.585	175.522			-240.492	-160.767
	-47.9639	-147.619			-333.483	-194.334
	125.572	-91.2333			352.522	-15.5258
	241.585	-175.521			257.761	9.47393
	125.572	91.2332			-148.287	-234.505
	-47.9643	147.619			-47.9891	-198.023
	241.585	-175.521			-249.154	-268.077
	125.572	-91.2331			112.402	369.189
	-155.216	0.000238996			281.918	-93.1729
	-92.277	-284			-280.939	256.305
	-47.9639	-147.619			-333.789	86.5235
	-47.9643	-147.619			-173.661	223.727
	-92.2774	-284			-90.7188	295.395
	-155.216	-0.000183909			-197.125	58.3874
	125.572	-91.2337			-215.972	-224.424
	241.585	-175.522			-96.5861	91.9829
	125.572	-91.2334			15.9752	120.608
	-155.215	-0.000326748			-118.614	-16.4405
	-298.615	-0.000560583			189.976	-327.539
	125.572	91.2334			162.303	237.955
	-47.9639	147.618			58.6251	218.016
	-92.2771	-284			-15.5612	14.9418
	-47.9641	-147.618			-34.0693	-90.8761
	125.572	91.2331			128.602	137.353
	241.585	175.521			88.6539	33.188
	125.572	91.2329			-195.115	247.313
	-155.216	-0.0001949			-106.618	202.573
	-92.277	284			-101.893	309.66
	-47.9639	147.619			-6.4911	260.303
	-47.9643	-147.619			-5.80931	355.023
	-92.2773	-284			-5.40159	151.7
	-47.9643	147.618			89.1381	93.6728
	-47.9644	147.619			82.9364	301.214
	-92.2774	284			188.967	-75.1056
	-47.9647	147.619			-243.224	71.5219
	125.572	91.2332			-6.64727	35.8631
	241.585	175.521			-140.161	-131.873
	-155.216	-1.10753e-05			-27.9375	-126.428
	-47.964	147.619			-105.075	-234.822
	-92.2768	284			117.179	-186.805
	-47.9639	147.619			9.01752	-235.08
	125.572	-91.2335			70.8689	-317.19
	241.585	175.521			-132.999	-311.741
	125.572	91.2333			-38.9269	-322.954
	125.572	91.2334			69.9938	383.063
	-298.615	-0.000575861			49.6369	-231.659
	-155.215	-0.000439369			-324.631	-46.0907
	-155.215	0.000431108			156.84	-84.4976
	241.584	175.522			49.5665	428.063
	125.571	91.2331			-345.956	-145.358
	-47.9645	147.619			-90.1058	-355.023
	-298.615	0.000355091			78.2101	-363.66
	-155.215	0.000208741			167.743	-402.089
	-47.9644	-147.619			443.437	-51.631
	241.585	-175.522			381.387	45.4918
	125.572	-91.2334			96.9115	-123.561
	125.572	-91.2331			-396.913	-218.084
	241.585	-175.522			174.875	-264.911
	125.572	-91.2338			79.1512	25.4891
	-155.215	5.26552e-05			-297.936	-189.992
	-92.2773	-284			149.506	137.742
	-47.9645	-147.619			-62.1516	-227.872
	78.4961	241.585			-49.9862	107.78
	-219.2	-150.336			-224.075	-112.1
	88.971	-250.467			-343.801	35.6752
	78.4956	241.584			-240.715	255.095
	88.9709	-250.467			18.3814	-297.309
	-219.199	-150.336			-124.809	-146.478
	254.018	5.41095e-05			-51.3309	-65.7648
	-219.2	-150.336			-190.653	-223.469
	88.9708	-250.467			63.2793	-324.148
	78.4959	241.585			165.556	-369.148
	-219.2	150.336			216.311	368.024
	-210.714	162.014			103.654	385.318
	-205.505	149.307			162.636	291.762
	75.2417	-254.927			-105.979	358.423
	75.2418	254.927			-57.3318	373.365
	78.4955	-241.585			55.8529	218.455
	-219.199	150.336			166.055	239.373
	-210.715	162.014			257.734	65.1683
	-205.505	-149.308			-143.842	172.089
	-219.199	-150.336			-253.749	155.489
	-210.715	-162.015			-351.58	138.44
	78.4953	-241.585			-380.547	28.9975
	88.9707	-250.467			-122.351	384.324
	-210.715	162.015			-65.2942	306.659
	-205.504	-149.308			71.704	214.349
	265.702	-7.21779			-14.1121	-5.63509
	265.702	7.2176			-255.874	65.4541
	-205.505	149.308			-179.358	-21.9836
	-219.199	150.336			-195.514	-129.891
	88.9708	250.467			354.992	7.89708
	254.018	0.000172312			438.935	134.239
	88.9706	-250.467			-380.544	-67.5399
	-219.199	-150.337			-301.897	2.42433
	78.4962	241.585			-212.071	-44.7558
	-219.2	150.336			-123.535	18.1999
	-219.2	-150.336			-28.279	77.1914
	78.4957	-241.585			256.261	-36.3494
	265.702	-7.21807			65.4133	-84.6446
	265.702	7.21803			281.383	-9.49711
	-205.504	149.308			374.661	26.2159
	88.9702	250.467			-207.526	-236.998
	-219.2	150.336			-128.481	-37.9486
	-205.504	-149.308			420.489	24.8818
	265.701	7.21759			340.37	75.2894
	88.9704	250.467			-249.836	-149.214
	78.496	-241.585			-399.551	195.771
	265.701	7.21775			-266.667	122.299
	265.701	-7.21779			-283.624	226.757
	254.018	-0.000395804			-337.987	300.866
	88.9706	250.466			159.275	450.21
	88.9705	-250.467			-199.087	217.949
	78.4958	241.585			-246.38	307.525
	75.2419	-254.927			-283.124	-326.747
	265.701	7.21743			-329.331	-261.74
	-205.504	-149.308			-274.778	344.22
	265.701	7.21777			-278.177	-216.758
	88.9705	250.467			-24.8999	-260.884
	-205.504	149.307			65.8317	-325.156
	88.9703	250.467			81.6648	-234.153
	-210.714	-162.014			188.193	-194.237
	-47.9642	147.619			152.132	-442.085
	-92.2771	-284			425.619	-86.5372
	-47.9639	-147.618			279.234	-312.009
	125.572	91.2333			351.685	-147.977
	241.585	175.522			352.515	-34.0041
	-47.9646	147.619			247.012	-311.13
	-155.215	-9.01244e-05			264.367	-206.597
	-298.615	-0.00023489			271.504	-93.5349
	-47.9636	-147.619			266.128	20.8509
	125.572	-91.2333			492.767	36.8406
	241.585	-175.522			175.242	-154.076
	125.572	-91.2332			175.967	-37.968
	-47.964	-147.619			163.832	76.2944
	-92.2769	-284			-112.891	-199.698
	-47.9636	-147.618			-11.2942	-161.933
	125.572	-91.2332			-98.0449	-100.521
	241.585	-175.521			-162.196	100.92
	125.571	91.2332			-79.4321	13.9274
	-155.215	0.00067825			113.668	-15.3822
	241.585	-175.522			31.9322	48.8848
	125.572	-91.2339			-56.7216	135.469
	125.572	91.2337			52.9916	159.834
	241.585	-175.522			-27.383	235.052
	125.572	-91.2333			269.652	247.344
	-47.9641	147.619			42.2363	282.112
	-92.2769	284			-134.272	211.034
	-155.215	0.000159176			154.542	264.979
	-155.215	0.000379789			9.19685	339.909
	-298.615	0.000190298			-97.3999	309.548
	-47.9644	-147.618			441.896	137.076
	-47.9643	147.619			216.218	353.982
	-92.2769	284			-8.78664	385.292
	-47.9641	-147.618			320.993	75.8285
	-47.9639	-147.618			167.464	239.659
	241.585	175.522			87.7225	319.167
	125.572	91.2338			305.574	-16.7044
	125.572	-91.2328			251.164	163.59
	241.585	-175.521			-238.438	-180.157
	-47.9643	147.619			-247.209	-63.0122
	125.572	91.2339			-296.12	-111.867
	-92.2765	284			-201.881	-145.782
	-47.9635	147.619			-99.0192	76.4322
	125.572	-91.2332			-70.3457	185.183
	-298.615	7.63572e-05			-191.266	148.532
	-155.215	0.000250634			-138.497	256.727
	-155.216	0.000604387			-97.3019	351.968
	-92.2767	284			16.9761	354.941
	-47.9637	147.619			-74.7137	296.603
	-47.9643	147.619			-129.523	203.511
	-92.2771	284			95.3554	29.453
	-155.215	0.000450392			15.4991	107.241
	125.572	91.2334			51.2798	216.806
	241.585	-175.522			193.712	66.0183
	125.572	-91.2337			288.447	103.358
	125.573	91.2329			-270.088	-47.7321
	-92.2767	284			36.0434	-458.232
	-47.9634	147.618			-342.398	-285.704
	-47.9636	147.618			-291.042	-110.357
	241.585	175.521			-247.652	-330.959
	125.572	91.2331			-365.292	-178.429
	125.572	-91.2337			-17.902	-332.767
	241.585	175.522			-66.1518	-451.001
	125.572	91.2334			-171.496	-268.604
	-47.9648	-147.619			-198.772	-160.613
	-92.278	-284			-173.204	-423.934
	-47.9638	-147.619			-145.788	-376.219
	125.571	-91.2335			-198.452	-323.957
	241.584	-175.522			-39.3946	-414.306
	125.572	91.2334			-65.2442	-308.558
	-155.216	5.13252e-05			-115.121	-96.9129
	-298.616	0.000182445			-299.707	-276.884
	-47.9642	-147.619			-278.576	-382.745
	125.573	91.2327			68.1137	-444.521
	241.585	175.521			46.9969	-346.034
	-47.9642	147.618			81.1775	-211.038
	-155.215	-0.000456023			79.9337	-95.3853
	241.585	-175.521			-21.6882	-39.4215
	125.573	-91.2329			269.692	186.071
	-155.215	0.000200945			264.731	282.006
	-92.2768	284			-397.143	42.8426
	-47.9641	147.619			-394.954	151.594
	125.572	-91.2329			190.096	365.79
	241.585	-175.521			-218.766	69.048
	-155.215	0.000135386			-310.966	114.729
	-47.9641	-147.618			-223.44	175.593
	-92.277	-284			-305.543	218.969
	-47.9642	-147.619			-137.531	132.152
	125.572	91.2336			-181.986	344.158
	241.585	175.522			-218.126	249.139
	-155.215	0.000323195			-44.3503	187.517
	78.4958	-241.584			-145.725	240.012
	265.702	-7.2175			-95.4343	279.669
	-219.2	150.336			249.248	-348.075
	78.4958	-241.585			170.894	-305.017
	75.2417	254.928			248.878	-243.22
	88.9701	250.467			78.3815	-264.007
	78.4956	-241.585			163.857	-197.288
	88.9707	250.467			-21.3794	-218.126
	-210.715	-162.015			69.1849	-152.063
	254.018	-3.79115e-05			144.201	26.3822
	265.702	7.21808			-213.262	-220.294
	265.701	-7.21795			-116.908	-158.911
	78.4959	241.585			-23.9461	-103.234
	88.9712	250.467			64.6705	-41.7531
	88.9709	-250.467			-62.3338	-46.0543
	-205.504	-149.307			156.781	22.0339
	265.701	7.21785			-59.5513	277.662
	75.2423	-254.927			-148.243	333.079
	-205.504	149.308			-8.08279	298.181
	88.9706	250.467			347.314	-97.5062
	265.702	7.21809			337.144	-198.39
	254.018	0.000305711			124.928	-254.008
	-219.2	150.336			63.5277	-172.173
	75.2421	-254.927			203.795	-128.152
	78.4964	-241.585			210.141	-42.0944
	-219.199	-150.336			105.877	-65.2525
	-210.715	-162.015			314.831	97.6651
	-205.504	-149.308			19.1676	17.7517
	75.2423	254.928			233.283	61.1885
	75.2411	-254.928			125.029	33.4049
	254.018	-0.000574039			51.6761	120.923
	-219.199	150.336			69.0386	-427.619
	-210.715	162.015			-231.417	-317.164
	78.4964	241.585			153.43	462.233
	75.242	254.927			-326.975	-257.517
	88.9712	250.467			-418.297	-189.332
	78.4962	-241.585			-321.224	-155.949
	-219.199	-150.336			-16.1111	-90.0499
	-219.2	150.336			-87.7946	-2.18917
	-205.504	149.308			-411.603	-86.0037
	265.702	-7.21743			-302.168	-49.3075
	265.702	7.21723			-200.616	-27.6772
	-205.504	-149.307			51.182	304.623
	88.9714	-250.466			-275.35	60.4208
	-219.199	-150.337			-165.714	83.5512
	78.4958	-241.585			49.4453	-103.728
	-219.199	150.337			61.7173	-216.807
	-219.199	-150.336			125.373	78.4164
	254.017	-6.67628e-05			154.724	-145.855
	265.701	-7.21801			265.005	-303.92
	-219.199	150.336			218.143	150.072
	78.4957	241.585			230.019	39.2173
	-219.199	-150.336			239.776	-75.8492
	88.9706	-250.467			250.513	-189.263
	-205.504	-149.307			323.868	-3.02877
	75.2423	254.928			336.687	-117.884
	-219.199	-150.336			350.456	-230.884
	-205.504	149.308			270.332	268.962
	-210.714	162.015			307.163	104.16
	-219.199	150.336			397.239	66.3398
	125.572	-91.2328			418.544	-48.3576
	241.585	-175.521			-328.931	-74.8616
	-155.215	6.24086e-05			-136.023	124.809
	-47.9644	-147.618			93.8147	127.525
	-92.2774	-283.999			-346.187	108.719
	-155.216	-0.000248836			-196.053	26.4093
	125.572	91.2339			-83.4182	39.9854
	-92.2771	-284			-298.79	71.7647
	-47.9641	-147.619			-88.1754	-327.872
	-155.216	0.00051445			-245.775	118.945
	241.585	175.521			-140.79	-57.561
	125.572	91.233			-249.511	3.78699
	-47.9645	147.619			-168.236	79.2604
	-298.615	-0.000163684			-68.1053	45.4127
	-155.215	-0.000310496			-262.139	110.015
	-47.9644	-147.619			-177.336	191.401
	-92.2772	-284			-73.6475	163.963
	-47.9648	147.618			25.4523	119.534
	-47.9642	147.618			149.97	-316.955
	241.585	-175.522			-184.235	301.792
	125.572	-91.2337			-82.6503	265.174
	125.572	-91.2335			18.8859	227.429
	241.585	-175.522			173.118	-216.32
	-155.216	-0.000197845			-86.6318	365.037
	125.572	91.2331			14.8621	330.549
	241.585	175.521			115.067	280.577
	125.572	91.2333			46.966	-193.556
	-155.215	0.000217568			149.369	-159.771
	-298.615	-7.21996e-05			258.069	-123.501
	125.572	-91.2332			356.588	-86.6222
	-47.9643	147.619			114.21	381.583
	241.584	-175.522			-28.3597	196.646
	125.571	-91.2335			-124.156	-304.756
	-47.964	-147.618			66.4784	129.543
	-92.2767	-284			135.592	-317.374
	-155.215	-0.000158669			-312.226	32.1462
	125.572	-91.2331			-211.14	249.983
	-298.615	-0.000131671			-352.014	166.062
	-155.215	-0.000160167			-116.337	276.586
	125.572	91.2336			-220.721	231.793
	241.585	175.521			104.087	-301.159
	125.572	91.233			-282.478	304.982
	125.572	91.2335			-369.061	256.257
	-92.2777	-284			-349.019	-62.0596
	-47.9646	-147.618			-224.174	-49.0765
	-47.9641	-147.619			-270.609	-53.9581
	-92.2772	-284			225.004	183.887
	-47.9643	-147.619			-128.024	61.9709
	-155.215	-9.33292e-05			56.0338	-378.502
	241.585	175.521			67.6618	30.8838
	125.572	91.2331			117.596	169.463
	-47.9641	147.619			-65.9261	9.90633
	-298.616	0.00038749			128.461	-185.515
	-155.216	0.000346846			-101.616	-215.018
	-47.9644	147.619			18.4986	-67.1789
	-92.2773	284			240.464	137.148
	-47.9641	147.618			338.317	168.894
	-155.216	0.000317313			238.27	-285.774
	-298.615	0.000116104			321.026	153.781
	-47.9645	-147.619			346.559	69.5338
	125.572	91.2333			131.555	122.257
	241.585	175.521			225.637	-391.449
	125.572	-91.2337			263.54	21.63
	125.571	-91.2335			-238.896	-116.176
	241.584	-175.522			184.615	225.753
	125.572	91.233			251.265	-91.9374
	125.571	91.233			171.835	165.633
	241.584	175.521			242.842	-17.4953
	-47.9646	-147.619			329.097	-76.8148
	-47.9649	-147.619			10.5714	-79.9296
	-92.278	-284			-126.582	-13.4021
	125.572	-91.2337			323.731	79.839
	125.572	91.2329			151.298	55.5938
	241.585	175.521			46.0504	26.6973
	125.572	-91.2333			346.671	-43.2787
	-155.215	-0.000162351			-65.7922	86.656
	-298.615	-0.000243347			122.256	304.705
	-47.9638	-147.619			-348.636	-105.248
	125.572	-91.2337			-178.585	62.4602
	241.585	-175.522			-28.1298	190.415
	125.572	-91.2334			258.719	96.3404
	-47.9641	147.619			245.812	-150.594
	-92.2771	284			343.498	-48.5491
	-47.964	-147.619			10.2875	293.47
	-47.9646	147.618			338.99	31.5624
	-92.2773	284			407.532	37.5237
	-47.9643	147.619			226.699	-24.7511
	-47.9639	147.618			-237.405	-217.907
	-92.277	284			49.7526	391.35
	-47.9639	147.618			-311.212	-138.436
	254.018	-0.000180308			150.329	-214.964
	-219.2	-150.336			-92.656	273.99
	-210.715	-162.015			346.454	145.895
	-205.505	-149.308			-99.4961	-105.223
	88.9704	-250.466			-85.4682	347.517
	-210.716	162.014			-278.058	254.457
	-205.505	149.308			251.724	263.766
	265.702	-7.21789			147.748	260.1
	75.2421	254.928			310.84	1.57784
	-205.505	-149.308			76.9879	343.306
	88.9704	-250.467			-331.955	-236.884
	88.9703	250.467			158.888	-109.987
	254.018	-0.000422044			-221.178	339.82
	88.9705	250.467			44.0249	-263.787
	265.701	7.21746			308.056	170.932
	-205.504	149.307			39.1336	286.273
	75.2419	254.927			-181.461	231.134
	-210.715	162.015			-252.491	146.836
	78.4962	241.585			362.101	65.6662
	-210.714	162.014			204.724	170.864
	265.702	7.21811			172.707	-8.04712
	-205.504	149.308			269.985	-224.847
	-210.715	-162.015			-226.851	39.8064
	75.2425	-254.927			-328.425	59.2143
	78.4958	241.584			122.249	-53.8248
	75.242	-254.928			-7.32744	225.78
	88.9698	-250.467			-116.365	137.022
	254.017	-0.000300926			410.622	-46.8185
	88.9702	-250.467			-285.994	-44.2742
	265.701	-7.21793			166.226	95.1495
	254.017	-0.000382611			7.38098	316.389
	75.2421	254.927			-190.502	274.31
	265.701	-7.21776			156.115	82.6325
	78.4957	241.585			58.5027	-163.46
	88.9705	-250.467			-206.623	180.797
	-210.715	162.015			265.623	71.7712
	78.4958	-241.585			-111.524	235.902
	-210.715	162.015			60.0869	-55.3
	265.701	7.21817			72.4178	157.054
	-205.504	149.308			314.037	-25.2982
	75.2421	-254.928			298.276	-109.054
	75.2418	254.928			65.633	47.0538
	-205.504	-149.308			-119.914	30.2166
	-210.714	-162.015			-13.1367	8.91731
	88.9704	250.467			-82.2741	-78.6963
	254.017	0.000192114			-136.157	-43.9232
	-219.199	150.336			98.1028	-7.56726
	75.2414	-254.928			25.3904	-93.1234
	78.4955	241.585			-150.064	-169.561
	-219.2	-150.336			-120.594	-258.572
	-210.715	-162.015			-42.7262	3.78733
	-205.504	149.308			-34.424	108.136
	88.9705	250.467			-40.0483	-185.934
	-219.2	150.336			0.0651362	-288.965
	78.4959	-241.585			-321.038	81.2828
	-210.715	-162.015			-234.728	16.6576
	-219.199	-150.336			-137.067	59.8326
	-205.504	-149.308			-27.9678	216.405
	75.2418	-254.928			142.754	-105.704
	265.701	7.21743			69.5509	-196.197
	-155.216	-0.000260711			27.6098	-377.667
	-298.615	-0.000177262			-224.206	123.117
	-155.216	0.000235833			-130.371	169.498
	-47.9646	147.619			251.82	-106.99
	-92.2778	284			-349.483	-184.125
	125.572	-91.2337			-274.222	-227.254
	-47.9645	-147.619			-261.97	-92.6371
	241.585	-175.521			-20.9488	-101.18
	125.572	-91.2332			-27.603	11.2111
	125.572	91.2334			-57.7659	67.0587
	-92.2772	-284			-82.6529	238.228
	-47.9643	-147.619			247.228	-148.25
	125.572	-91.2334			285.884	77.3094
	-92.2774	284			-24.6654	-231.989
	-47.9641	147.618			55.3052	98.7317
	-47.9643	-147.618			218.695	148.844
	-92.2772	-284			68.5881	199.222
	-47.9645	-147.619			12.3755	-403.817
	-47.9644	147.619			-285.311	-160.766
	241.584	175.522			209.428	246.846
	125.572	91.2334			-134.181	-315.734
	125.572	-91.2328			-273.68	-213.255
	241.585	175.521			121.815	295.762
	125.572	91.2334			31.0524	138.581
	125.572	91.2332			-123.333	216.706
	-92.2771	-284			-298.097	235
	-47.9637	-147.619			317.281	129.775
	125.572	-91.2334			-36.8207	-324.226
	241.585	175.522			-251.594	-148.121
	125.572	91.2339			-257.242	152.148
	-47.9646	-147.619			-354.902	-87.7132
	-298.615	-0.000143349			-315.407	-184.464
	-155.215	9.59201e-05			-15.4968	-30.8822
	125.572	91.2332			-25.6069	78.0936
	241.584	175.521			-154.369	299.355
	125.571	91.2329			59.9223	-385.241
	-47.964	147.619			173.1	-16.2388
	-92.2771	284			153.14	379.787
	125.572	91.2337			-215.258	92.0076
	-155.215	0.000176697			-117.257	122.547
	-298.615	0.000452259			-197.991	199.551
	125.572	-91.2332			139.773	267.841
	-47.9643	147.619			269.691	-279.516
	-92.2768	284			285.389	-62.8994
	-47.9639	147.619			313.74	-96.6022
	125.571	-91.233			205.814	-109.803
	-92.2777	284			149.751	177.486
	-47.9648	147.618			83.791	274.721
	-47.9645	-147.618			36.8939	173.589
	-92.2776	-283.999			-20.0385	264.67
	-47.9646	-147.619			-59.3411	361.555
	-155.216	0.000297829			217.049	-280.586
	-298.615	0.000324712			252.183	199.339
	125.572	91.2329			-344.35	9.08732
	125.572	-91.2334			58.4108	152.525
	-298.615	1.89544e-05			156.106	-2.42853
	-155.216	4.4828e-05			-61.6836	-55.256
	125.572	91.2331			-312.486	-59.9938
	-92.2775	283.999			-135.428	-259.054
	-47.9642	147.618			-212.249	-71.8452
	-47.9643	-147.619			-207.245	-177.082
	-92.2769	-284			-98.1121	-159.211
	-47.9638	-147.619			-8.84255	19.7831
	-47.9647	147.619			52.0603	-36.4175
	-92.2777	283.999			-170.746	-79.1469
	-47.9648	-147.619			-132.881	23.3852
	-155.216	-7.74026e-05			288.811	90.5654
	-298.616	-0.000234667			-274.716	-91.5999
	-47.9643	147.619			-242.21	10.4374
	125.571	91.2335			108.321	327.718
	241.584	175.522			216.867	304.986
	-155.215	-6.77944e-05			-248.977	-255.068
	-47.9644	147.619			-354.354	207.767
	-92.2773	284			-309.96	-178.274
	-155.215	-0.000389086			262.995	72.1589
	-47.9642	-147.618			-156.223	113.56
	-92.2773	-284			-297.346	289.703
	-155.215	-5.17316e-05			360.899	161.924
	-155.216	-0.000184777			330.646	-114.767
	-298.615	0.000246075			409.172	39.9276
	-155.215	0.000206953			-202.035	119.439
	125.571	-91.2337			-249.54	204.332
	241.584	-175.522			-307.257	105.236
	-47.9643	147.619			-263.471	207.67
	125.572	-91.2333			-150.58	214.204
	241.585	-175.522			-104.504	289.694
	125.572	-91.234			165.383	17.0813
	125.572	-91.2329			-298.199	-251.148
	241.585	-175.521			232.722	-170.946
	125.572	91.2334			48.6431	15.2455
	-205.505	-149.307			256.333	-40.3949
	88.9702	250.467			-129.566	57.1139
	265.701	7.21749			-272.192	34.6765
	-205.504	-149.308			-201.404	295.546
	-219.2	150.336			154.344	-93.4604
	75.2418	-254.928			56.5645	-97.7495
	254.018	-7.87813e-05			162.872	-373.671
	265.701	-7.21723			267.6	-203.669
	88.9711	-250.467			-316.18	49.4987
	78.4961	241.585			-232.721	-166.869
	88.9705	-250.466			-360.252	193.224
	-219.2	-150.337			320.824	-34.2653
	78.4959	-241.585			174.509	-270.486
	-219.2	-150.336			315.333	-23.5556
	-210.715	-162.015			340.343	-94.8699
	78.4955	241.585			-98.2646	340.978
	88.9706	-250.467			-172.811	43.2434
	265.701	-7.21766			-219.579	0.740443
	254.017	0.000234002			315.336	90.2321
	265.701	-7.21714			-132.928	142.124
	-219.2	150.336			64.1185	-322.465
	254.017	-0.000215489			-114.261	-148.67
	75.2416	254.928			250.952	-87.5112
	88.9705	250.467			-120.344	-50.3539
	78.495	-241.585			48.6871	-197.442
	-210.715	162.014			142.765	-129.259
	75.2414	254.928			-305.63	-67.2928
	-205.505	-149.308			387.819	47.377
	-219.2	150.336			-39.8428	-364.908
	-210.715	162.014			220.994	37.2578
	78.4953	241.585			-205.67	-108.155
	75.2417	254.928			-95.294	-294.469
	-219.199	-150.337			229.26	-248.6
	-205.505	149.308			-104.221	-134.37
	-219.2	150.336			0.939723	167.319
	265.702	-7.21784			-200.587	-238.335
	254.017	0.00018506			-87.8352	-38.3667
	-210.715	162.014			133.828	-24.216
	-210.715	-162.015			305.509	196.897
	-205.505	-149.308			-184.914	-222.924
	-219.199	-150.336			6.88371	374.094
	88.9707	-250.467			50.3479	77.9507
	78.4957	-241.585			-35.4949	141.633
	-219.2	150.336			128.285	89.7237
	75.2419	-254.927			5.49707	-124.805
	78.4953	241.585			-391.399	-63.6036
	88.9702	-250.467			-258.235	-276.97
	-210.715	162.015			48.9812	-307.359
	-205.505	149.308			170.713	103.23
	88.9707	250.466			-47.6567	-255.157
	75.2419	254.928			36.555	-83.4134
	-205.505	-149.307			81.8603	308.411
	75.2416	-254.928			117.81	406.332
	265.702	7.21731			33.3226	-14.3424
	254.017	0.000311414			82.2929	-205.433
	75.2416	254.928			101.472	-95.1276
	265.702	-7.21764			-143.903	106.741
	78.4957	-241.585			247.184	189.319
	-210.715	162.014			29.5743	28.2991
	-210.715	-162.014			143.605	11.6891
	-155.215	0.000563347			-320.232	131.153
	-298.615	0.000326191			201.827	280.517
	125.572	-91.2329			124.58	199.147
	-47.9638	147.619			42.0344	-280.421
	-92.2768	284			188.493	-265.322
	-47.964	-147.618			-63.1512	-33.9838
	-47.9638	-147.619			-65.6305	72.6589
	-92.277	-283.999			112.272	141.659
	-155.216	2.45832e-05			46.2694	-44.5453
	125.572	91.2338			184.105	238.889
	241.585	175.522			167.07	-378.861
	-47.9637	147.619			-221.959	-165.365
	125.572	-91.2328			86.5478	222.138
	241.585	-175.521			-224.5	173.818
	125.572	91.2333			-232.823	-256.855
	125.571	91.2333			-145.77	-206.815
	-298.615	0.000123881			-55.7012	-146.003
	-155.215	0.0001056			27.4276	245.064
	-47.9644	-147.618			-325.055	-107.283
	-92.2771	-284			30.3828	138.728
	-47.9649	-147.618			199.601	-168.343
	-47.9647	147.619			-317.4	-111.961
	-298.615	0.00012067			-267.192	-209.279
	-155.215	0.000139788			-13.6367	244.527
	-155.216	0.000103824			-169.929	-213.549
	-298.615	0.000264825			-27.4189	41.2624
	-155.216	-0.000124514			129.891	353.211
	-47.9644	147.619			93.8094	276.66
	-92.2773	284			-156.022	-94.9787
	-47.9637	-147.619			233.496	167.72
	125.572	91.2338			1.76778	-348.854
	241.585	175.522			-88.1628	123.681
	125.572	-91.2331			115.481	323.323
	-155.215	0.000137952			-197.397	278.776
	-298.615	0.000197166			197.131	327.228
	-47.9647	-147.619			-340.39	-192.214
	-47.9641	-147.618			-257.925	-40.6896
	-92.2768	-284			-72.2016	289.677
	-47.9638	-147.618			13.9588	345.071
	125.572	-91.2327			-219.392	63.0332
	-92.2768	-284			-219.928	-45.9558
	-47.964	-147.619			-28.9822	211.418
	125.572	-91.2334			-265.282	258.518
	-92.2773	-284			-160.123	13.3872
	-47.9642	-147.619			-62.2422	184.448
	-155.215	-0.000182097			-186.65	235.139
	241.585	-175.522			-196.916	-151.883
	125.571	-91.2333			289.379	-237.547
	-47.9636	147.618			-295.152	-30.5945
	-92.2766	284			18.849	331.807
	125.572	91.2332			-112.933	-92.8504
	125.572	91.233			348.939	22.7122
	241.585	-175.521			-259.076	72.4714
	125.572	-91.2335			-168.231	124.85
	-47.9643	147.619			-153.65	322.871
	241.584	175.522			-130.754	123.355
	125.571	91.2337			-182.951	332.003
	-155.216	7.63e-05			-127.041	222.16
	-298.615	0.000208547			-122.616	16.5483
	125.572	91.2336			-298.147	155.109
	125.572	91.2333			-310.17	-81.824
	-298.615	-0.000136813			-312.195	44.181
	-155.215	-9.82062e-05			-321.953	-70.2549
	125.572	91.2335			-125.263	-282.557
	-92.2777	284			-48.9005	289.208
	-47.9649	147.618			-33.5026	185.1
	-47.9642	147.619			-249.865	11.8963
	-92.2771	-284			-136.023	14.036
	-47.9641	-147.619			72.5215	-291.492
	125.572	-91.2332			170.696	-335.34
	241.585	-175.521			-347.379	234.732
	125.572	91.2336			-297.754	148.775
	125.571	-91.2329			-364.129	183.044
	241.584	-175.521			-273.704	264.588
	-47.9643	147.619			59.9299	340.016
	-47.9648	147.619			53.6202	239.244
	-92.2773	284			83.4712	-189.679
	-47.9639	147.619			-244.422	253.455
	125.571	91.2332			-190.753	162.885
	241.584	175.522			39.0054	-16.9901
	125.572	-91.2333			-44.0634	319.534
	-155.216	-0.000276503			-221.376	-238.912
	241.585	-175.522			-345.975	19.6031
	125.572	-91.2332			70.2672	135.267
	-47.9639	147.619			71.8704	26.7113
	-92.2769	284			80.2752	-79.1672
	-47.9642	-147.618			172.099	-236.304
	-155.215	0.000291838			96.4682	79.1602
	241.585	-175.522			-83.0517	228.133
	125.572	-91.2336			-226.734	-16.3795
	78.4961	241.585			-135.013	262.239
	88.9711	250.467			-7.86202	152.337
	88.9709	-250.467			-142.524	19.5749
	254.017	0.000141075			-69.5021	-236.045
	-219.199	150.337			-43.4799	46.2972
	-219.199	-150.336			-80.3756	-54.3805
	-205.504	149.308			48.9795	-233.41
	-210.715	162.015			5.17344	-332.31
	-210.715	-162.015			113.63	-316.184
	-205.504	-149.307			162.114	279.748
	75.2416	254.928			168.788	-129.516
	-210.714	162.015			103.104	172.584
	-205.504	-149.308			27.8571	-42.1566
	265.702	-7.21717			-16.9674	-140.859
	265.701	7.21757			223.177	-294.779
	254.018	-6.19717e-05			194.78	220.388
	-219.199	150.336			280.378	-176.654
	265.702	-7.21701			70.2385	65.738
	78.4957	-241.585			147.596	-20.1364
	-219.199	-150.336			92.9619	-130.331
	88.971	-250.466			157.902	-215.128
	-205.505	-149.308			185.449	-91.0852
	88.971	-250.467			34.9993	29.3891
	-219.199	-150.336			-84.4716	57.5863
	-205.505	149.308			373.201	131.486
	265.702	-7.21755			211.48	153.767
	265.702	7.21777			59.9827	175.929
	78.4949	241.585			-81.4351	337.395
	88.9707	-250.467			-288.793	-254.099
	88.9707	250.467			-88.3865	51.2287
	78.495	-241.585			-204.034	225.585
	-210.715	-162.014			-186.901	84.6819
	-210.715	162.014			-340.235	125.38
	254.017	5.2975e-05			13.1443	-41.6568
	75.2417	254.927			4.63131	75.9861
	-210.715	162.014			-6.67851	183.681
	-205.505	-149.307			226.877	-238.258
	75.2415	-254.927			-325.265	109.843
	-210.714	-162.014			68.3447	-130.572
	78.4951	241.585			150.052	381.372
	-210.715	162.015			9.94576	328.667
	75.2417	254.928			-152.112	178.28
	-205.505	149.308			310.959	-12.4513
	75.2423	254.927			211.134	-28.2984
	75.2423	-254.927			142.383	270.187
	78.4961	-241.585			156.974	363.057
	75.2419	254.928			312.316	-169.778
	75.2416	-254.928			-236.23	-291.355
	254.017	7.39494e-06			-11.0449	-218.788
	265.701	-7.21781			-17.8193	-30.3387
	-210.715	-162.014			-89.6005	-49.3831
	78.4963	241.585			5.72159	-64.5316
	88.9709	250.467			120.676	-102.204
	88.9707	-250.467			222.715	-138.787
	-205.504	-149.308			-118.324	150.796
	88.9703	-250.467			-118.097	63.9072
	-210.715	162.015			238.771	257.453
	-205.504	149.308			35.6352	229.052
	265.701	-7.21763			-86.7195	134.227
	265.702	7.2175			271.591	-193.326
	-155.215	-8.63786e-05			-139.546	-122.218
	-298.615	0.000146832			-201.879	-16.9162
	125.572	91.2336			-326.508	-10.4901
	-47.9637	147.619			-2.76736	343.732
	241.585	175.522			105.11	292.914
	125.572	91.2333			73.9599	200.767
	-47.964	-147.619			27.3046	73.1899
	-92.2772	-284			131.924	89.1364
	125.572	91.2334			198.588	-8.93741
	125.572	91.2331			307.958	-0.937385
	241.585	175.522			10.7506	-37.1208
	125.572	91.2338			-18.176	139.256
	125.572	-91.2335			-255.728	259.504
	-92.2774	284			32.2312	-376.841
	-47.9644	147.618			-70.5487	43.6604
	-47.9646	147.619			38.657	4.36102
	241.584	-175.522			-62.0084	-134.036
	125.571	-91.2333			190.491	255.478
	125.572	-91.233			129.104	76.3417
	241.584	-175.521			145.158	-30.2106
	-47.9643	147.619			-115.453	163.848
	-155.216	6.56276e-05			-10.3137	141.48
	-298.615	-6.32185e-06			-41.8162	241.654
	125.571	91.2337			69.3017	225.825
	-47.9644	-147.618			33.2477	323.345
	-298.615	0.000123289			105.377	402.259
	-155.216	-5.37214e-05			145.458	305.966
	125.571	91.2338			182.173	201.1
	241.584	175.522			406.192	75.0533
	125.572	-91.2336			248.872	276.407
	125.572	-91.2331			332.242	1.31902
	241.585	-175.521			286.82	224.527
	125.572	91.2333			312.57	115.067
	-47.9648	147.619			-136.65	-1.7162
	241.585	-175.522			-49.2622	106.257
	125.572	-91.2333			43.2788	135.028
	-155.216	0.00023408			73.8855	16.9003
	-298.615	1.72646e-05			46.6635	131.186
	-155.216	6.3741e-06			160.879	86.9404
	-47.9643	-147.618			142.075	195.47
	-92.2772	-284			176.183	-141.802
	125.572	-91.2334			178.311	-29.4433
	125.572	91.2328			253.585	150.136
	241.585	175.521			259.814	-74.6965
	125.572	-91.2332			-264.872	299.529
	-47.9639	-147.619			362.109	98.9152
	241.585	175.522			326.377	-199.59
	125.571	91.2335			5.65412	143.196
	-155.215	-0.000334365			-81.8892	45.8071
	-92.2778	-284			-95.0693	-150.91
	-47.9648	-147.618			-144.278	-46.9909
	-47.9639	147.618			-184.628	62.4214
	-92.2768	284			-287.325	74.8491
	125.572	-91.2337			-249.961	-32.765
	-155.215	4.31514e-07			128.631	-308.237
	-298.616	-4.12469e-05			-62.3796	-328.82
	-47.9645	-147.619			-298.068	-124.09
	-47.9643	-147.618			-344.936	-15.7103
	-92.2773	-284			-38.1251	-132.569
	125.571	91.2328			-94.3646	-241.569
	-47.9645	147.618			20.5169	-236.006
	-92.2775	-284			-36.5219	-338.584
	-47.9647	-147.619			-151.917	-300.856
	-155.216	1.55517e-05			68.6139	-332.446
	-298.615	-0.000179717			-147.967	-335.795
	-155.216	-0.000130403			-244.582	-296.591
	-47.9645	-147.619			-30.1678	-299.185
	-92.2774	284			-218.17	-209.302
	-47.9646	147.619			-361.453	-188.291
	-47.9645	147.619			-103.101	-205.488
	241.585	-175.521			-377.991	-77.5909
	125.572	-91.2331			5.01542	-199.546
	-155.216	0.000260395			-170.41	-115.691
	-298.616	0.000443615			-206.195	-242.07
	-47.9645	147.618			-312.159	-228.415
	125.572	-91.2332			-305.739	-46.3118
	-298.615	-4.77876e-05			-234.045	57.1253
	-155.216	-2.61071e-05			-362.437	-133.974
	-47.9645	147.619			-338.733	67.4495
	-92.2775	284			136.322	-354.777
	-155.216	0.000177973			-296.148	-216.503
	-47.9647	-147.618			-131.665	-307.173
	-92.2773	-284			-23.6582	-304.217
	-47.9643	-147.619			-190.974	-217.699
	125.571	-91.2332			-80.3267	-209.797
	241.584	-175.521			-245.69	-122.259
	-47.9645	-147.619			-263.799	165.004
	-47.9644	147.619			-156.393	143.037
	241.584	175.522			11.586	325.392
	125.572	91.2333			-86.1058	302.99
	254.017	0.000463212			-275.075	251.487
	88.971	250.467			-153.11	306.854
	75.2417	254.927			-69.7367	242.504
	78.4952	241.585			120.848	298.231
	-219.199	150.336			-168.705	128.63
	265.701	-7.21765			-257.83	74.984
	254.017	0.000183906			-262.742	186.416
	-219.2	-150.336			-280.985	231.684
	-210.715	-162.015			-198.198	308.822
	78.4951	241.585			-183.954	210.202
	-219.2	150.337			-91.5219	279.07
	75.2418	-254.928			12.9806	239.714
	78.4955	-241.585			-73.023	176.806
	75.2417	-254.927			-262.33	122.982
	75.2417	254.928			-155.824	96.2427
	78.4952	241.585			-281.311	-116.531
	75.2415	254.928			-181.849	-130.742
	265.702	-7.2179			-80.0792	-134.273
	254.017	-0.000111734			-107.108	-215.803
	-210.715	162.015			-223.099	-216.352
	-210.715	-162.015			-44.8845	-306.092
	78.4954	-241.585			-330.895	-207.031
	-210.715	-162.015			-150.776	-304.413
	-210.715	162.015			-136.338	-289.518
	-205.505	-149.308			172.721	-323.089
	75.242	-254.927			-26.4357	-274.94
	-219.2	150.336			-192.922	-200.173
	-205.505	149.308			228.189	-248.343
	-219.2	150.337			131.952	-211.296
	-219.2	-150.336			-74.517	-140.049
	-205.504	149.308			-56.556	156.626
	88.9704	-250.467			-130.576	228.48
	-210.715	162.015			-12.2852	256.378
	-205.505	-149.307			-83.9062	328.712
	75.2419	254.927			27.4332	351.77
	-219.2	-150.336			-18.267	-311.782
	78.4956	241.585			45.552	-254.642
	265.701	-7.21742			153.964	-273.717
	-210.714	-162.015			10.7871	-162.741
	78.4953	-241.585			-28.2363	-60.7295
	-219.2	-150.336			77.3109	-78.1495
	-219.2	150.336			121.646	-179.434
	254.017	-0.000119264			226.53	-191.944
	-219.2	150.336			85.3048	-21.5218
	75.2421	-254.928			36.2215	-123.681
	254.018	-0.000630494			101.361	-211.139
	265.701	7.21811			62.2882	-305.589
	265.702	-7.21766			214.85	-195.513
	78.496	241.584			169.748	-295.581
	265.701	-7.21829			-244.852	264.366
	88.9704	-250.467			125.19	-382.236
	-205.504	149.308			-68.2985	325.182
	75.2413	-254.927			-145.879	255.059
	88.9704	-250.467			-316.087	175.71
	78.4958	-241.585			-299.18	-192.699
	265.701	7.2174			-37.1938	234.98
	88.9702	250.467			-218.098	167.949
	-205.504	-149.308			-350.951	-90.3045
	88.9704	250.467			171.657	190.279
	-210.715	-162.014			101.775	276.392
	-47.9644	-147.619			239.132	96.8947
	-298.615	-0.000310913			134.933	363.323
	-155.216	-0.000323963			338.931	-104.276
	-155.215	0.000144696			-358.033	-14.389
	241.585	175.521			-182.512	331.824
	125.572	91.2331			-17.0688	276.52
	125.572	-91.2337			87.4866	233.025
	241.585	-175.522			178.336	285.262
	-47.9646	147.618			99.0428	127.02
	-47.9638	147.619			273.568	226.197
	-92.2769	284			109.128	18.5133
	125.571	91.2327			201.355	71.2121
	125.572	91.2329			288.918	118.655
	241.585	175.521			118.132	-88.8446
	125.572	91.233			207.062	-37.0738
	-47.9644	-147.619			372.987	59.066
	241.584	-175.522			-176.815	279.107
	125.571	-91.2333			-212.606	95.6588
	-47.9646	147.618			290.079	10.2118
	-298.616	-0.000359209			-252.721	200.565
	-155.216	-0.000577429			124.467	-203.314
	125.572	-91.2335			366.539	-57.0858
	241.585	-175.522			-341.948	-214.537
	-155.216	0.000133849			222.482	266.142
	125.572	91.2329			152.942	193.808
	241.585	175.522			41.681	224.749
	125.572	91.2334			184.956	87.0845
	-47.9641	-147.618			-71.136	257.403
	-92.2771	-284			76.8525	118.994
	-47.9641	147.619			101.041	9.43977
	-155.215	-1.8882e-06			-120.066	61.1324
	-298.615	0.000113888			-9.18619	37.9166
	-47.9644	147.619			-183.102	-226.676
	125.572	-91.233			-212.461	267.825
	241.585	-175.521			-108.58	222.702
	-47.9647	147.619			-280.951	204.655
	125.572	91.2334			-198.615	164.443
	-298.616	-0.000593535			-99.0783	122.622
	-155.216	-0.000517929			366.056	-96.0543
	-47.9641	147.619			-285.892	96.9432
	-92.2771	-284			-188.098	54.3089
	-47.9643	-147.619			-88.2549	9.65867
	-155.215	2.15848e-05			273.847	-115.793
	-298.615	-0.000247773			-365.497	29.8626
	125.572	91.2338			-169.574	-53.1819
	125.572	91.2335			-75.5269	-110.125
	-298.616	8.90002e-05			169.951	-125.75
	-155.216	-3.10156e-05			231.142	-218.565
	125.572	-91.2332			-349.441	-84.0349
	241.585	-175.521			-250.317	-121.977
	125.572	91.2335			-145.45	-162.008
	-47.9638	-147.618			-44.4995	-192.925
	-298.615	0.000227714			123.889	-231.482
	-155.215	0.000151312			176.438	-320.515
	-47.9646	-147.618			-325.149	-191.518
	-92.2774	-284			-219.887	-228.893
	125.572	-91.2335			-112.399	-271.855
	125.572	-91.233			402.902	1.05489
	241.584	-175.521			-167.44	278.597
	-47.964	-147.618			342.822	87.7833
	-155.216	0.0003825			246.977	77.0859
	-298.616	0.000382534			-53.8197	316.641
	-155.215	-0.000515007			173.817	166.93
	-155.216	-9.23342e-05			274.878	178.022
	241.584	-175.522			204.374	269.838
	125.572	-91.2329			55.0665	346.624
	-47.9644	-147.619			109.262	-35.2229
	-92.2773	-284			144.89	64.3891
	-47.9645	-147.618			76.7143	158.215
	-47.9646	147.618			95.6316	251.407
	241.584	-175.522			124.374	345.031
	125.572	-91.234			-308.563	195.399
	-47.9643	-147.619			-291.22	-0.761068
	-92.2772	-284			204.92	193.98
	125.572	-91.2333			204.393	360.427
	125.571	91.2329			239.314	135.294
	241.584	175.522			144.583	359.012
	-47.9644	147.618			-52.0537	39.5017
	-47.9646	-147.619			95.522	139.269
	241.585	-175.521			353.222	37.5078
	125.572	-91.2332			-363.974	94.9338
	125.572	91.2336			89.1609	377.045
	-92.2776	-284			-31.3697	256.194
	-47.9647	-147.619			15.6386	-307.615
	-47.9646	147.619			220.985	-56.2201
	-92.2773	284			-93.5948	-168.3
	-47.9635	147.619			-31.0989	-314.028
	-47.9646	147.618			-110.295	-251.016
	241.585	-175.522			-214.663	-260.523
	125.572	-91.2336			-366.305	97.1846
	254.017	-0.000676012			172.021	-143.561
	-210.715	162.015			254.291	-138.485
	75.2418	254.927			430.264	-41.6576
	-205.505	-149.308			-225.453	-32.2155
	-210.715	-162.014			-115.437	-43.8511
	265.701	-7.2179			-5.59542	-52.6914
	-205.505	149.308			-97.325	104.591
	265.701	-7.21776			202.646	-76.6344
	75.2425	254.928			-16.9308	143.881
	-205.504	-149.307			-302.877	191.354
	88.9706	-250.467			-278.629	68.2555
	75.2416	-254.928			90.6115	186.957
	-205.504	-149.308			171.644	249.754
	-210.715	162.015			57.2241	15.186
	-219.2	150.337			-133.678	253.902
	254.017	-0.000109908			-162.847	59.5124
	75.2416	254.927			-200.383	135.375
	88.9711	250.467			276.195	56.2932
	78.4957	-241.585			-9.2262	230.416
	-210.715	162.014			-201.077	173.574
	75.2422	254.928			-266.896	87.1239
	78.4952	241.585			127.327	113.957
	-210.715	-162.015			-234.389	274.979
	265.702	-7.21752			-93.5282	146.247
	254.017	0.00030212			18.7329	142.177
	75.2415	-254.928			-212.201	241.137
	-219.2	150.336			-15.5927	168.716
	78.4954	-241.585			74.1879	292.871
	88.9707	-250.467			388.738	-42.2463
	-219.2	-150.336			-142.45	169.013
	-205.504	-149.308			316.583	46.3486
	75.2414	254.927			-122.025	197.894
	265.702	-7.21744			-37.2375	339.602
	78.4955	-241.585			114.642	395.894
	88.971	-250.467			397.193	48.6009
	75.2417	-254.927			-33.0759	268.716
	-205.505	149.307			380.94	145.602
	-210.715	162.014			359.991	-85.6742
	88.9705	-250.467			-134.736	298.169
	254.017	-0.000219857			239.364	281.828
	-210.715	162.014			206.904	300.241
	-210.715	-162.014			-22.3662	235.738
	78.4953	241.584			337.84	149.669
	75.2417	254.927			52.0224	308.011
	265.702	-7.21814			300.532	-189.98
	-205.504	149.307			-119.569	270.218
	-210.715	-162.014			71.373	272.41
	88.9707	250.467			264.737	232.711
	-205.504	-149.308			-133.134	360.779
	-219.199	-150.336			-17.1571	341.326
	265.701	7.21774			160.333	209.787
	78.4961	-241.585			310.615	-54.715
	88.9705	250.467			278.88	189.27
	-219.199	150.337			-212.65	283.314
	78.4956	241.585			-20.5733	354.515
	-219.2	150.336			195.31	259.733
	75.2421	-254.928			242.187	-284.323
	254.018	0.000385689			184.957	-374.801
	-219.2	-150.336			285.913	-122.347
	265.701	7.21764			265.725	75.3107
	-47.964	147.618			243.229	181.931
	-92.2771	284			158.245	246.413
	-47.9646	-147.619			179.054	148.262
	125.572	91.2333			140.285	-300.369
	-298.615	-0.000181047			183.279	308.696
	-155.215	-0.000278906			207.798	-217.528
	-155.215	0.000113036			68.8431	317.733
	-92.2777	-284			252.561	-165.146
	-47.9647	-147.619			329.615	113.121
	125.572	-91.2337			-123.854	310.566
	241.585	-175.521			189.783	-264.813
	-47.9642	-147.618			401.604	59.4603
	-47.9637	-147.619			136.619	-173.955
	-92.2767	-284			224.879	-67.0214
	-47.9639	-147.619			71.4052	-377.425
	125.572	-91.2333			235.423	69.1062
	-92.2764	284			-226.752	265.122
	-47.9634	147.618			-135.998	213.265
	-155.216	-2.61372e-05			-323.087	202.135
	241.584	-175.521			90.1034	222.328
	125.571	-91.2333			74.2854	-270.754
	125.571	91.2332			313.05	-1.04135
	241.585	175.522			58.0938	195.961
	-155.215	-0.000126623			2.79276	290.7
	-47.9645	147.619			51.4984	83.2186
	241.585	175.522			123.533	-356.938
	125.572	91.2332			-34.784	-373.639
	125.572	-91.2329			165.404	19.6987
	241.585	-175.522			137.602	18.0957
	125.572	-91.233			-43.215	152.52
	-47.9637	-147.618			-237.293	161.263
	-92.2768	-284			15.8925	397.612
	125.572	91.2334			76.8102	-74.8859
	125.572	91.2334			17.5141	-170.515
	241.584	-175.522			67.764	111.085
	125.571	-91.2334			205.586	-160.224
	-47.9639	147.619			125.673	-87.1648
	241.584	175.522			-51.0757	32.7228
	125.572	91.2336			300.326	-110.885
	-155.215	0.000100532			-146.84	103.483
	-298.615	0.000228865			-154.221	-16.8537
	-47.964	147.618			13.3213	-359.181
	125.572	91.2337			-34.4711	-73.8726
	241.585	175.522			-14.803	179.607
	125.572	-91.2332			-100.786	-354.092
	-47.9637	-147.619			23.2386	-130.616
	241.584	175.522			109.487	-224.993
	125.572	91.2333			16.3459	29.0152
[truncated: 2,237 more rows]

## Sheet: Figure 5
Figure 5 f, g: Curvature analysis: 2D histograms of radii of curvature of NEC particles from spherical vesicles (f) and tubular vesicles (j)
	Reported are curvatures (k/Å)
	k = 1/R, R = radius of curvature
	f, spherical NEC			g, tubular NEC
	k1	k2		k1	k2
	0.00146954	0.00155526		0.000291441	0.00257265
	0.00127806	0.0015133		0.000276692	0.00215333
	0.00132904	0.00157153		0.000286304	0.00234652
	0.00135602	0.00164803		0.000276362	0.00269631
	0.00100655	0.00169412		0.000157647	0.00239531
	0.00117246	0.00160918		0.000134087	0.00236717
	0.00133778	0.00158785		0.00125169	0.00242207
	0.0010012	0.00144065		0.000173299	0.00240858
	0.000714603	0.00156989		0.000321366	0.00240243
	0.00130306	0.00167306		-0.000330368	0.00216958
	0.000804921	0.00157		0.000240707	0.00235367
	0.000665282	0.00135326		-0.000428168	0.00219742
	0.000742707	0.00141875		0.000262035	0.00239564
	0.000497442	0.00139808		0.000274741	0.00269363
	0.00115787	0.00145337		6.82197e-06	0.00212069
	0.000780629	0.00130536		0.000254541	0.00259134
	0.00091408	0.00140793		0.00014215	0.00236659
	0.000956311	0.00145429		0.000322452	0.00246079
	0.00085965	0.00152127		-2.27468e-05	0.00185323
	0.00112358	0.00132906		0.000931644	0.00262139
	0.000811853	0.00120079		2.46325e-05	0.00188969
	0.00107945	0.0014029		0.000449566	0.00200978
	-0.000100402	0.00107088		0.000705828	0.00205556
	0.00084372	0.00148678		0.000196244	0.00275609
	0.00107515	0.00140535		1.32262e-05	0.00247467
	0.000825437	0.00133891		0.000670325	0.00224531
	0.000752725	0.0015767		0.000254618	0.00206701
	0.000900647	0.00145607		0.000327318	0.00288549
	0.000937253	0.0013824		0.00094789	0.00233468
	0.00032067	0.00158823		0.00029188	0.00273627
	0.000908863	0.00140653		0.000239251	0.00271952
	0.000961266	0.00128716		0.000172692	0.00256076
	0.000756717	0.00117526		0.000319136	0.00245123
	0.000963033	0.00156911		6.32586e-05	0.00218872
	0.000575516	0.00119367		0.00031599	0.00199516
	0.00162177	0.00162329		0.000451514	0.00228376
	0.000963112	0.00149445		0.000329743	0.0025518
	0.00104802	0.00140077		0.000265075	0.00254252
	0.000932847	0.00143356		-7.76826e-05	0.00203091
	0.000860556	0.00123796		0.000476067	0.00226177
	0.000808882	0.00110248		0.000165182	0.0022744
	0.00120628	0.00131273		-0.000365675	0.00236602
	0.000698884	0.00117282		0.00029169	0.0025702
	0.000834146	0.00147777		0.000127137	0.00256237
	0.00103313	0.00154926		-5.95531e-05	0.00246784
	0.00123547	0.00141656		0.000401783	0.00194114
	0.000487809	0.000994612		3.7516e-06	0.0018644
	0.000871489	0.00134895		0.000110443	0.00262934
	0.000807739	0.00134053		0.000306229	0.00253426
	0.000582465	0.0010011		0.000414642	0.00261602
	0.000517281	0.00117361		-3.41599e-05	0.00212379
	0.000834835	0.00103239		0.000693886	0.00257858
	0.000976789	0.00119146		1.90251e-05	0.00249959
	0.000677434	0.00115956		0.000190963	0.00168349
	0.000587957	0.00124854		3.8857e-05	0.00214828
	0.00120302	0.00149381		0.000777186	0.00245091
	0.000536315	0.000953547		-0.000424593	0.00249575
	0.000585945	0.00104257		-3.39143e-05	0.00203838
	0.000916533	0.00115659		0.000564311	0.00222582
	0.000641346	0.000873514		0.000423798	0.00211304
	0.00154687	0.00156828		0.000478222	0.00218392
	0.000932262	0.00157897		0.000316723	0.00243917
	0.000429131	0.0010001		0.00041508	0.00229386
	0.00115691	0.00147005		0.000291395	0.00284434
	0.000806129	0.00113731		0.000375628	0.00243442
	0.00111996	0.00158124		0.000523267	0.00175054
	0.000822658	0.00139735		-0.000756747	0.00143189
	0.000650465	0.0012125		0.000699858	0.00180234
	0.000786859	0.000988318		0.000589841	0.00179957
	0.000708732	0.00134282		0.000235407	0.00251687
	0.000708803	0.0011629		0.000370994	0.00246313
	0.000860991	0.00147935		-0.000108461	0.00219186
	0.00114734	0.00151165		-0.000213481	0.00177054
	0.000907323	0.00116883		0.000182218	0.00256541
	0.00104395	0.00145097		0.000333408	0.00281653
	0.000923931	0.00128443		0.000421362	0.00289822
	0.000593753	0.00129539		-0.000235175	0.00251022
	0.00102202	0.00152176		0.000239116	0.00243143
	0.000852013	0.0011369		0.000393945	0.0029588
	0.00116305	0.00160278		0.000409233	0.00238197
	0.000681698	0.00157425		0.00016903	0.00217463
	0.00105278	0.00157657		0.000616394	0.00245147
	0.00108891	0.00151129		0.000100482	0.0019597
	0.00135697	0.00152235		0.000284398	0.00279362
	0.000753701	0.00161014		0.000332006	0.00270815
	0.000921401	0.00129527		0.000710009	0.00255802
	0.00135035	0.0016701		0.000267239	0.00259077
	0.00116109	0.00166759		0.000835612	0.00185149
	0.00153462	0.00158255		8.44117e-05	0.00224226
	0.000914443	0.00159646		0.000594317	0.00212902
	0.000887088	0.00123081		-0.0010575	0.0013859
	0.000930775	0.00124844		2.17474e-06	0.00202067
	0.00104523	0.00152115		0.000138745	0.00231543
	0.00113036	0.00157959		-0.000100924	0.0022552
	0.00116013	0.00146319		0.000226088	0.00250094
	0.00136392	0.00162198		0.000315829	0.00267487
	0.00130398	0.00160437		0.000350078	0.00198936
	0.00109067	0.00156631		-0.00050905	0.00217036
	0.00123466	0.00149324		0.000461158	0.00211629
	0.00084814	0.001448		0.000262585	0.00266088
	0.00082821	0.00151505		0.000371029	0.00272602
	0.00118285	0.00167531		6.69947e-05	0.00218614
	0.00143928	0.00158728		0.000176034	0.00234026
	0.000792522	0.00157726		0.000353819	0.00274635
	0.00121794	0.00156843		0.00034264	0.00178699
	0.00118552	0.0016037		0.000614217	0.00228149
	0.00117881	0.001673		0.000347488	0.00160187
	0.00108871	0.00147604		0.000601646	0.0018469
	0.00122509	0.00150667		0.000278636	0.00180525
	0.00120517	0.00161449		0.000277259	0.00249627
	0.000833329	0.00156771		0.000658069	0.00221507
	0.00120558	0.00160154		0.000738557	0.00208407
	0.0012561	0.00159899		-0.00100328	0.00259796
	0.00101388	0.00160176		0.000150313	0.00231752
	0.00135247	0.00153983		-0.000340124	0.00161712
	0.00141095	0.00158384		0.000211502	0.00251384
	0.00109456	0.00162705		0.000387148	0.00271582
	0.00108755	0.00164922		0.000561753	0.00213133
	0.00114656	0.00164148		4.81009e-05	0.00232083
	0.00111011	0.00161023		2.58156e-05	0.00202838
	0.00153779	0.0016215		0.000458179	0.00245317
	0.00129891	0.00161983		0.000513519	0.00218614
	0.0012821	0.00165273		0.000476771	0.00233935
	0.00127742	0.0015158		0.000526518	0.00252999
	0.000956659	0.00142378		0.000131558	0.00181896
	0.00108955	0.00158884		0.000458074	0.00250866
	0.00108325	0.0015898		0.00019181	0.00200273
	0.00094537	0.00130478		0.000256381	0.00183361
	0.000468947	0.0015641		4.83095e-05	0.00179184
	0.0011355	0.00158958		0.000374494	0.00253186
	0.00122764	0.00155129		0.000302371	0.00273448
	0.000986822	0.00167665		0.000388972	0.00271535
	0.00129616	0.0015786		0.000562154	0.00186933
	0.00101555	0.0012662		0.00042268	0.00170316
	0.000493591	0.00157013		0.000190511	0.00209867
	0.00106966	0.00149805		-0.000172542	0.00183337
	0.00106832	0.00136265		0.000325964	0.0022473
	-6.60626e-05	0.00107925		0.0008452	0.00169955
	2.17105e-05	0.00146141		-0.000412233	0.00154229
	0.000504922	0.00161098		0.000220166	0.00247038
	0.0012117	0.00157839		0.000274177	0.00267657
	0.00128342	0.00150179		0.000587904	0.0017076
	0.000148826	0.00113426		0.000236468	0.00207323
	0.000364479	0.00148772		0.000161695	0.00169839
	0.00132941	0.00161397		0.000362082	0.00247205
	0.000932223	0.00176427		0.000373894	0.00185603
	0.00104302	0.00153501		0.000326618	0.00234068
	0.000657378	0.000958686		0.00026418	0.00252407
	-3.71969e-05	0.000486056		0.000386822	0.00203425
	0.00139888	0.00152914		-0.000331976	0.00199768
	0.000947762	0.00128205		0.000545038	0.00219292
	0.000895855	0.00157447		0.000527553	0.00241736
	0.00159177	0.00162641		0.000201086	0.00224826
	0.00107901	0.00140447		-0.000409287	0.0016483
	0.000846349	0.00147159		0.000466147	0.00246363
	0.00149588	0.00162297		0.000270503	0.0020992
	0.00137077	0.00160333		-0.000274463	0.00245688
	0.00100389	0.00152179		0.000533093	0.00229156
	0.0011575	0.00160618		0.00011724	0.00234758
	-0.000218407	0.000916586		-0.000189135	0.00162959
	0.00122148	0.00149896		0.000241361	0.00255378
	0.00120528	0.00151162		0.000230782	0.00257989
	0.00031791	0.00119948		-0.000229021	0.00275785
	0.000590039	0.00142579		0.000307054	0.00274788
	0.000680987	0.00143203		7.08998e-06	0.00220148
	0.000847357	0.0014569		0.000216977	0.00236245
	0.00125254	0.00156932		0.000224286	0.00243645
	0.000684855	0.00106976		0.000364187	0.00240151
	0.00155812	0.00158761		-1.49702e-05	0.00204622
	0.00123967	0.00130659		0.000815268	0.00293962
	0.000675566	0.00113302		0.000484173	0.00183594
	0.00112706	0.00148342		0.000641497	0.00227596
	0.000920316	0.00116838		0.000739809	0.00227869
	0.000610373	0.000997996		0.00036019	0.00169413
	0.00143047	0.00163961		2.94191e-05	0.00228763
	0.000973841	0.00151348		0.000300018	0.00224685
	0.00103716	0.00137902		0.00064393	0.00280253
	0.00149464	0.00169256		-0.000418713	0.00252799
	0.00103856	0.00155006		0.000371321	0.00244061
	0.000848975	0.00116744		-3.16841e-05	0.00240268
	0.000737389	0.001442		0.000162945	0.00241105
	0.00107112	0.00156535		0.000547501	0.00195639
	0.000739221	0.000972799		0.000708042	0.00244087
	0.00100927	0.00161187		0.000637779	0.00193933
	0.000952776	0.00125163		0.000174165	0.0018431
	0.000853874	0.00145518		0.00106508	0.00193752
	0.00102056	0.00154845		0.000191048	0.00267713
	0.00123453	0.00160308		0.000288192	0.00194313
	0.000872723	0.00151458		-9.69871e-05	0.00210194
	0.00121004	0.00162309		0.00037223	0.00282361
	0.00108489	0.00128815		0.000293751	0.00263557
	0.0015579	0.00156746		0.000367565	0.0021392
	0.000875728	0.00126335		0.000410851	0.00248969
	0.00081655	0.00144879		0.000175664	0.00244383
	0.00126535	0.00135773		0.000256479	0.00217405
	0.001001	0.00133771		0.00106221	0.00257571
	0.00072014	0.00145584		-8.64485e-05	0.00291035
	0.00147244	0.00168255		0.000262874	0.00232796
	0.00101416	0.00149959		0.000877353	0.00218021
	0.00109454	0.0015575		0.00031875	0.00197426
	0.00095886	0.00142762		0.000351877	0.0018104
	0.00115136	0.00161063		0.000225067	0.00221419
	0.000986025	0.00157018		-0.000123258	0.00207575
	0.0013741	0.00157909		0.000256214	0.00271351
	0.000909955	0.00108487		0.000296261	0.00227829
	0.00104866	0.00127353		-0.000178258	0.00183949
	0.00088498	0.00122555		-0.000700051	0.00178652
	0.00111836	0.00157836		0.000226273	0.00255691
	0.00112762	0.00147785		4.5015e-05	0.00195988
	0.000487965	0.000884049		0.000147797	0.00300819
	0.000526507	0.00116952		0.00018815	0.00225935
	-0.000234822	0.000919719		-8.2583e-05	0.00155347
	-6.3124e-05	0.0015087		0.000238161	0.00233993
	0.00109362	0.00155145		0.000370217	0.00251382
	0.00100647	0.00144028		0.00057391	0.00191073
	8.93487e-05	0.000608906		-0.000128507	0.00246572
	-0.000514625	0.000944261		-0.000225389	0.00187835
	0.00121614	0.0014409		0.000635036	0.00269178
	0.000715129	0.00110428		0.000216368	0.00259423
	0.00107293	0.00155344		0.000390558	0.00141852
	0.0010046	0.00130945		0.000445733	0.00259852
	0.00109779	0.00155843		0.00100119	0.00244159
	0.000892591	0.00129019		0.000448	0.00293044
	0.000967577	0.00158226		-1.9263e-05	0.00203432
	0.000992809	0.00131429		1.47143e-05	0.00208232
	0.000444344	0.00112292		0.000420056	0.00261197
	0.000539806	0.00125899		0.000323857	0.00227577
	0.000941156	0.00139196		0.000321668	0.00256984
	0.000619768	0.000928813		0.000113796	0.00221235
	0.000978531	0.00153595		0.000290771	0.00264062
	0.00100361	0.0013873		7.46372e-05	0.002163
	0.00106107	0.00128857		-0.000194662	0.00177466
	0.000795601	0.00153542		0.00036621	0.00240031
	0.00132864	0.00151012		0.000227167	0.00245595
	0.000677629	0.00106254		0.000293435	0.00253913
	0.00128505	0.00137809		0.000307817	0.00269134
	0.000686852	0.00111249		0.000479574	0.0026939
	0.00119095	0.00142866		0.000261431	0.00269188
	0.000932064	0.00158841		8.69183e-05	0.00219668
	0.00107861	0.00124447		0.000206678	0.002133
	0.000917378	0.0012375		8.28848e-05	0.00197953
	0.00095935	0.00162688		0.000268661	0.0026948
	0.000654165	0.00157256		0.000162195	0.0023899
	0.000464451	0.00127525		0.00040814	0.00269685
	0.00118364	0.0015752		0.00102295	0.00252884
	0.00133356	0.00156524		0.000678748	0.00267703
	0.00105419	0.00141449		0.000348692	0.00273135
	0.000887353	0.0013466		-0.000283895	0.00231553
	0.000841523	0.00127336		0.000372888	0.00221659
	0.00110858	0.00165269		0.000346839	0.00235731
	0.00120872	0.00160001		0.000913779	0.00294378
	0.000950754	0.00130187		0.000279722	0.00202453
	0.000752564	0.00128452		0.00111077	0.00234656
	0.00110124	0.00123105		0.000239344	0.00256309
	0.000826018	0.00134159		0.000287878	0.00259226
	0.000389685	0.000853928		-0.000136702	0.00198853
	0.00103553	0.001604		-0.000544254	0.00169218
	0.000906819	0.00143054		-0.000476634	0.00165747
	0.000496779	0.00112281		0.000934405	0.00237278
	0.000954976	0.00153498		0.000217989	0.00230512
	0.000954784	0.00166001		5.86839e-05	0.00227151
	0.000825665	0.0016478		0.000307909	0.00260663
	0.00158454	0.00165831		-0.000215608	0.00213399
	0.00126487	0.00161628		1.70228e-05	0.00226487
	0.000887129	0.00173287		0.000514219	0.00216669
	0.000755858	0.00151096		0.000269394	0.00264768
	0.000878965	0.00129958		-0.000192126	0.00195895
	0.000477703	0.00098049		0.000855705	0.00267568
	0.00175687	0.00190435		0.000251057	0.00278886
	0.00182841	0.00217004		0.000294186	0.00276201
	0.000246824	0.00110664		0.000542412	0.0026097
	0.00088775	0.00157136		0.000430689	0.00230361
	0.000802181	0.00129822		-0.00226213	0.001471
	0.000232449	0.00139172		0.000270811	0.00243128
	0.00142193	0.00185237		-7.2329e-05	0.00188283
	0.00122822	0.00179608		0.00025528	0.00253772
	0.00106464	0.00143896		-0.000360651	0.00201322
	0.00154529	0.00168532		0.000295608	0.00258474
	0.000771247	0.00141307		-1.39436e-05	0.00216745
	0.000915423	0.0016888		0.000430101	0.00259012
	0.000893108	0.00168449		0.000428936	0.00174548
	0.00128182	0.00152522		0.000267029	0.00261764
	0.000814223	0.00165014		0.000109905	0.00264389
	0.00139772	0.00163833		0.000470703	0.00293512
	0.00157577	0.00180491		0.000252258	0.00175353
	0.000659185	0.00117659		0.000499396	0.00172954
	0.000720667	0.00116835		0.000607787	0.00220361
	0.000678484	0.00163092		0.00038702	0.00284354
	0.000964489	0.00159461		0.00045313	0.00239584
	0.00138724	0.00161926		0.000294152	0.00263728
	0.000145367	0.00119497		0.000255899	0.00206981
	0.00158926	0.00158926		0.000681615	0.00266005
	0.000894383	0.00167347		0.000128814	0.00206411
	0.000990916	0.00147015		0.000201624	0.00215772
	0.00109898	0.00161313		0.0004148	0.00261087
	0.00119559	0.00161021		0.000251767	0.00188579
	0.00160605	0.00161534		0.00136846	0.00223284
	0.00145014	0.00162619		0.000282981	0.00219381
	-0.000335856	1.63433e-05		0.000187982	0.00219123
	0.000506753	0.00131169		0.000382069	0.00300514
	0.000486044	0.00135253		0.000394545	0.00300982
	0.00160264	0.00160819		0.000271354	0.00230527
	0.00141546	0.00164971		0.000296458	0.00246188
	0.00135504	0.00164781		0.000249056	0.00246859
	0.00132226	0.00156463		0.00014127	0.00244375
	0.00158479	0.00163908		0.000366814	0.00182689
	-0.000343377	0.00109414		0.00106639	0.00252742
	0.000830511	0.00148243		0.000382691	0.00246115
	0.00131007	0.00166296		9.20978e-05	0.00209425
	0.00157431	0.0016014		0.000246296	0.00255492
	-0.00115219	0.000488749		8.04467e-05	0.00215193
	0.000653962	0.00137623		0.000568404	0.00224313
	0.00129219	0.00159133		0.000342611	0.00212816
	0.000728707	0.00120419		3.22808e-05	0.00220581
	0.00162973	0.00163173		0.000251304	0.00278531
	0.0016287	0.00169403		0.000295648	0.00256689
	0.000679558	0.00119104		0.000182463	0.00230582
	0.000473181	0.00133717		8.81645e-05	0.00223836
	0.00116869	0.00159917		0.000179243	0.00247118
	0.0016167	0.00161928		0.000124296	0.00248037
	0.000516781	0.00137696		0.000326033	0.00182535
	0.00161041	0.00161299		0.000234409	0.0021198
	-0.000138786	0.000845849		0.000140661	0.0020917
	0.000410629	0.00137782		0.000328451	0.00227201
	0.000272679	0.00131233		2.42365e-05	0.00255768
	-5.8433e-05	0.00110679		0.00032328	0.00265643
	0.00138049	0.00156732		0.000222705	0.00241051
	0.00142924	0.00149115		-8.99804e-05	0.00198503
	0.00111122	0.0016351		0.000428413	0.00293335
	9.28304e-05	0.000151284		3.03362e-05	0.00235545
	0.000594027	0.00157383		-0.000777916	0.00209472
	0.000550058	0.00149773		0.00121233	0.00218128
	0.00159111	0.00159354		-8.7526e-05	0.00237037
	0.00134135	0.00161867		-0.000669813	0.00252972
	0.00159489	0.00159489		0.000418958	0.00241996
	-0.000231382	0.000840466		0.000330768	0.0028947
	0.000251947	0.00137494		0.000239436	0.00289726
	0.00157017	0.0015842		0.000301145	0.00249691
	-0.000150163	0.000581272		0.000336896	0.00245092
	0.00137384	0.00160489		-4.13688e-05	0.00220386
	0.00151808	0.0015977		0.000745324	0.0027057
	0.00139379	0.00152574		-0.000287357	0.0020292
	0.00135878	0.00160207		0.0008033	0.00255115
	0.00128788	0.0016313		0.000398723	0.00271463
	0.000548788	0.00149483		0.00117066	0.00237977
	-9.4148e-05	0.00108221		0.000323237	0.00183279
	0.000934995	0.00135128		0.00041475	0.00270291
	0.00131497	0.00157877		-0.000241787	0.00255615
	0.00147587	0.00172356		0.000218993	0.0019841
	0.000920453	0.00159637		0.000200569	0.00271207
	0.00135872	0.00161457		-5.37001e-05	0.00225914
	0.0002848	0.00131946		6.37989e-05	0.00240678
	0.0011168	0.00153189		0.00015045	0.00199198
	0.00120985	0.00140521		0.000318736	0.00254772
	0.000555684	0.00159004		0.000231188	0.00234596
	0.00107019	0.00160599		0.000242596	0.00267947
	0.00131824	0.00171901		4.17117e-05	0.0025065
	0.00117689	0.00161703		-0.00022465	0.00227171
	0.00148118	0.0015704		0.000338619	0.00287717
	0.00110941	0.00170046		4.01939e-06	0.00216408
	0.000306842	0.00151622		-0.000452604	0.00229327
	0.0012265	0.00150805		-0.0006267	0.00262566
	2.82902e-07	0.00121492		9.58466e-05	0.00241306
	0.0013339	0.00181199		-9.55088e-05	0.00228772
	0.000248287	0.00124576		-0.000861134	0.00165125
	0.000217541	0.00143118		0.000183031	0.00257329
	-0.000856722	0.000975813		0.000323619	0.00267284
	0.000248853	0.00154673		-0.000277147	0.00232949
	0.00143178	0.00172123		0.000253202	0.00249404
	0.00110893	0.00156926		0.000256578	0.00235339
	0.00039986	0.00131441		0.000252901	0.00213489
	0.00102456	0.00151646		0.000661062	0.00241491
	0.00140283	0.00183164		-0.000137592	0.00224437
	0.00119353	0.00157357		0.000224804	0.00241986
	0.00109707	0.00141428		-0.000113906	0.00170605
	7.05913e-06	0.000926714		0.000293981	0.0020265
	0.00135464	0.00179404		-0.000812634	0.00251498
	0.00137194	0.00156761		0.000338551	0.00211384
	0.000166822	0.000779198		0.00118513	0.00245895
	-0.00030981	0.000989358		0.000657893	0.00241825
	2.53337e-05	0.00134201		0.000904518	0.00267789
	-0.00031771	0.00126857		0.000488524	0.00288995
	0.000997563	0.00143254		0.000148061	0.00253966
	0.000659073	0.0016085		-0.000674661	0.00176205
	0.00137825	0.00159383		0.000228755	0.00258846
	4.8672e-05	0.000977584		8.45579e-05	0.00244677
	0.00135528	0.00182047		-1.51027e-05	0.0021273
	0.00137162	0.00179888		6.14444e-05	0.00230915
	0.00108098	0.00155834		0.000717632	0.00277993
	0.00141373	0.00170295		0.000255744	0.00231647
	0.000992896	0.00148363		0.000106329	0.00235761
	0.00137856	0.00183703		0.000255945	0.00251636
	0.000203854	0.00146011		0.000402852	0.00243193
	0.000129652	0.00120876		0.00010821	0.00228401
	0.000410539	0.00138092		0.000280315	0.00228937
	-0.00018777	0.00134208		0.000291483	0.00230443
	0.000386286	0.00131408		0.000706767	0.00220072
	0.000154893	0.00162434		0.000466979	0.00219664
	0.000472421	0.00166508		-0.000497359	0.00194512
	0.00161462	0.00161462		0.00108417	0.00225535
	0.00164215	0.00164215		4.8796e-05	0.0023921
	0.00137665	0.00164207		0.000530686	0.00231798
	0.00156581	0.00156581		0.0008966	0.00234346
	0.00159804	0.00159804		0.000186482	0.00224461
	0.00154936	0.00157514		0.000298079	0.00286362
	0.00158607	0.00158609		0.000307321	0.00229227
	0.00160138	0.00160138		-1.9833e-05	0.00186968
	0.00159181	0.00159181		0.000469888	0.00251161
	0.00162294	0.00168325		4.80473e-05	0.00214447
	0.00111945	0.00149684		0.000458088	0.00218734
	0.000586383	0.00158897		0.000933746	0.00229711
	-0.000602815	0.00157726		0.000368105	0.00244267
	0.00158313	0.00159468		0.000453159	0.00255592
	0.0015761	0.0015761		-2.83242e-05	0.0021576
	-0.00160475	0.000546395		0.000339009	0.00233397
	0.00151842	0.00157299		6.2879e-05	0.0022639
	0.00161067	0.00161067		0.000292786	0.00221359
	0.00115026	0.0013995		-0.00112567	0.00253301
	0.00074101	0.00101681		-3.2514e-06	0.00241966
	0.00156208	0.00162263		0.000531827	0.00271257
	1.24712e-05	0.00145549		0.000294764	0.00236031
	0.00115797	0.00144311		0.000443113	0.00226316
	0.00157728	0.00158022		0.000187636	0.00252161
	-0.000432905	0.00157497		0.000265665	0.00225539
	0.00108005	0.00160761		0.000264303	0.00234602
	0.0011908	0.00166241		4.1834e-05	0.00207699
	-0.00138242	0.00157697		-3.74997e-05	0.00224788
	0.00105934	0.00155651		7.52711e-05	0.00226229
	0.0010265	0.00158763		0.000288081	0.00247183
	-0.00167434	0.00167434		-5.16066e-05	0.00282572
	-0.000873244	0.00163448		0.000206345	0.00249709
	0.00148141	0.00153764		-9.24137e-05	0.0019909
	0.00161901	0.00161901		0.000102473	0.00242088
	0.00165331	0.00165331		0.000940407	0.00249133
	0.00161296	0.00161296		0.000607263	0.00209441
	0.00157019	0.00157019		0.000205491	0.0022023
	0.00101196	0.00117412		0.000200867	0.00201434
	0.0015875	0.0015875		0.000143592	0.00235087
	0.00161041	0.00161042		0.000596431	0.00258997
	0.000950092	0.00109335		9.69022e-05	0.00225265
	0.00162354	0.00162355		0.000145144	0.00239906
	0.0015915	0.0015915		0.000676076	0.00248747
	0.00163654	0.00163654		2.6053e-05	0.00215525
	0.00160752	0.00160752		0.000232395	0.00241239
	0.00156773	0.00156773		0.000306354	0.00241289
	0.00160413	0.00160413		-0.000209023	0.00187054
	0.00114542	0.00137262		0.000631326	0.00260184
	0.00158992	0.00163781		0.000345045	0.00219637
	0.00159411	0.00159411		0.000576092	0.00234465
	0.00160103	0.00160103		0.00032376	0.00279946
	0.0015921	0.00159211		0.000760911	0.00243614
	0.00159723	0.00159723		0.000215361	0.00199531
	0.00160431	0.00164478		0.000222607	0.00265543
	0.00136901	0.00159465		0.00090605	0.00207938
	0.0016397	0.0016397		0.000346602	0.00220749
	0.00156282	0.00156678		0.00035624	0.00199343
	0.0015984	0.0015984		0.00050999	0.00215723
	0.00157424	0.00157425		0.000302921	0.00241235
	0.00116968	0.00135564		0.000686305	0.00229967
	0.00156522	0.00156522		0.000390218	0.00266009
	0.00138833	0.00163208		0.000155521	0.00225586
	0.00158659	0.0015882		0.000319486	0.00240533
	0.00156676	0.00156676		0.000352765	0.00200225
	0.0015939	0.0015939		0.000301958	0.00252731
	0.00162752	0.00162752		-0.000349643	0.00255978
	0.00158793	0.00158863		0.000399423	0.00262615
	0.00126598	0.00152409		0.000148515	0.00239804
	0.00150526	0.00159529		0.000570475	0.00263845
	0.00160754	0.00160911		0.000401458	0.00247486
	0.00157874	0.00157874		0.000314067	0.00227613
	0.00106152	0.00153659		0.00011088	0.00233808
	0.00108578	0.00149539		0.000370098	0.00264298
	0.00160124	0.00164951		0.000209291	0.00252764
	0.00158708	0.00162775		-3.80738e-05	0.00202624
	0.00160465	0.00160465		0.00025203	0.00235684
	0.00152625	0.0015719		0.00027627	0.00235024
	0.00115459	0.00162723		0.000590843	0.00245427
	0.00104435	0.00156283		0.000473956	0.00228197
	0.00119057	0.0013341		0.000157296	0.00267568
	0.00140683	0.00158899		0.000350781	0.0023241
	0.0016021	0.0016021		0.00010173	0.00268533
	0.00163398	0.00163594		0.000408756	0.00180286
	0.00160774	0.00160775		-2.38027e-05	0.00202059
	0.000344255	0.00160392		0.000342063	0.00201058
	0.00115901	0.0015943		5.60664e-05	0.0022796
	0.00141433	0.00157405		-2.7619e-05	0.0018453
	0.000986116	0.00159197		0.000769575	0.00214359
	0.00159734	0.00159734		0.00023757	0.00264158
	0.00160846	0.00160846		0.000239799	0.00215168
	0.00163149	0.00163149		0.000360531	0.00256465
	0.00157822	0.00157822		0.0004212	0.00262194
	0.00111667	0.00138251		8.62494e-05	0.00242004
	0.00114301	0.00149352		0.000678819	0.00224622
	0.00113675	0.00156865		7.55626e-05	0.00242484
	0.00121655	0.00157829		0.000264751	0.00216608
	0.00137651	0.00157071		0.000532179	0.00236398
	0.0013927	0.00164088		0.000268517	0.00269452
	0.0016122	0.0016122		-3.3514e-05	0.00227378
	0.000940898	0.0013213		-0.000272452	0.00201409
	0.00133139	0.00153947		-0.00237804	0.000648908
	0.00131192	0.00156673		0.00020173	0.00210422
	0.00133888	0.00158281		0.00026052	0.00261777
	0.00163034	0.00163034		5.0838e-05	0.00230181
	0.00135206	0.00164033		0.000236578	0.0026292
	0.00163881	0.00164369		-0.000143219	0.00173308
	0.00159411	0.00159411		0.000451261	0.00222073
	0.00122904	0.00157442		0.000523156	0.00221384
	0.00159909	0.00160229		0.0002466	0.00228897
	-0.000192618	0.00162554		0.000479812	0.00238647
	0.00157441	0.00157441		0.000413952	0.00199997
	0.00161582	0.00163396		0.000652189	0.00223906
	0.0015676	0.0015676		0.001178	0.00258054
	0.00068867	0.00157178		-0.00149364	0.0015319
	0.00135286	0.0016057		9.75827e-05	0.00200227
	0.00158447	0.00158447		9.69586e-05	0.00236553
	-0.000157785	0.00160637		0.000259908	0.00267504
	0.00155052	0.0015766		0.000697655	0.00204838
	0.00156698	0.00156698		-0.000411981	0.0019099
	-0.000448645	0.00157477		0.00041687	0.00252744
	0.00164273	0.00164273		0.000436474	0.00242688
	0.00157391	0.00157391		0.00024504	0.00211787
	0.00158876	0.00158876		0.000222411	0.002535
	0.00131055	0.00160465		0.000274543	0.00186437
	-0.000394474	0.0016244		-0.00031195	0.00195001
	-0.00028661	0.00157143		0.000840765	0.00191901
	0.00157846	0.00157846		-0.0015387	0.00142812
	0.00164319	0.00164319		0.000220166	0.00251862
	0.00162229	0.00162229		0.000571731	0.00254542
	-0.000656493	0.00157267		0.000334856	0.00249016
	0.0015782	0.0015782		-0.000105215	0.00195519
	0.00158859	0.00158859		0.000393133	0.00187259
	-0.000743763	0.00158034		0.000289686	0.00228633
	-0.00159803	-0.000713417		4.46168e-05	0.00201849
	0.001567	0.00157586		0.000388737	0.00209255
	0.00164488	0.00164488		0.00100478	0.00184997
	0.0015904	0.0015904		0.000217707	0.00226589
	0.00158258	0.00158258		0.000467027	0.00200146
	0.00159784	0.00159785		-4.02459e-05	0.00174056
	-0.00157249	0.00154669		0.000288301	0.00199497
	0.00157879	0.00161731		0.000355562	0.00234661
	0.00162554	0.00162554		0.000506436	0.00226418
	0.00152178	0.00157109		-0.000274138	0.00159326
	0.00157692	0.00157692		0.000239922	0.00218331
	0.00157873	0.00157873		0.000848756	0.00261861
	-0.00123736	0.000907282		0.00017889	0.00226554
	0.00157151	0.00157151		0.000200374	0.00233468
	0.00158753	0.00163283		0.000199453	0.0022401
	0.00159108	0.00159108		0.000166012	0.00230445
	0.00164069	0.00164069		0.000615018	0.00224356
	0.00156941	0.00156941		0.000404646	0.00280867
	0.00159841	0.00159841		0.00021201	0.00232548
	0.00158766	0.00158767		0.000238723	0.0020173
	1.65632e-05	0.00163772		2.83499e-05	0.00232317
	-0.00160725	0.000887252		0.000143336	0.0022161
	0.00163777	0.00163777		0.000269304	0.00252686
	0.00155071	0.0015915		-7.01799e-05	0.00227286
	-0.00164058	0.000618088		0.000321796	0.0021553
	0.00157784	0.00157784		0.000216558	0.0024968
	0.00156635	0.00156635		0.00043784	0.00156252
	-0.000684106	0.00155356		0.000273681	0.00204546
	-0.000459924	0.00153423		0.00106282	0.00263
	-4.54403e-05	0.00156786		0.000151543	0.00239419
	-0.00157469	-0.000177619		4.16956e-05	0.00246436
	0.00156392	0.00160439		0.00025673	0.00229716
	0.00138743	0.00163305		0.000227355	0.00250006
	-6.42286e-05	0.00155615		0.000339857	0.00244429
	-0.000341525	0.00102224		0.000298628	0.00243283
	-0.00060618	0.00111468		0.000239756	0.00242642
	0.00144508	0.00157751		-3.66644e-05	0.0020793
	0.00158777	0.00158866		0.000479728	0.00227755
	-0.00038624	0.00158376		0.000245793	0.00241237
	0.0015724	0.0015724		0.000458121	0.0021064
	0.00151105	0.00158117		0.00112861	0.00236035
	0.000712141	0.00157159		0.000145367	0.00225619
	-5.02663e-05	0.00146494		0.000589489	0.00214103
	0.00163059	0.00163059		6.67271e-05	0.00242985
	0.000906699	0.00154578		0.000246163	0.00213056
	0.00115094	0.00163471		0.000615832	0.00264736
	0.00157086	0.00158748		0.000654054	0.00223352
	0.000815376	0.000957991		0.000356383	0.0023402
	0.00159596	0.00159596		0.00030347	0.00235648
	0.00165567	0.00165567		0.000357751	0.00241431
	0.00102402	0.00151177		-0.00111264	0.00218372
	0.00123692	0.00158065		0.000583106	0.00225587
	0.00111523	0.00151298		0.000184685	0.00258696
	-0.000912824	0.00156782		0.000129344	0.00204615
	0.000768186	0.000909951		0.000239158	0.00237828
	-0.000530892	0.00158911		0.000419668	0.00264032
	0.00110183	0.00164099		0.000226528	0.00262307
	0.001071	0.00145559		0.000125743	0.00252873
	0.000794334	0.00137223		0.00024929	0.00249943
	-0.000270951	0.00158289		0.000115156	0.00225424
	0.00157065	0.00157065		6.0603e-05	0.00215135
	0.00156863	0.00156863		0.00027788	0.00256237
	0.00158599	0.00158813		0.000179176	0.00259465
	0.00157311	0.00157311		0.000163966	0.00249727
	-0.00151054	0.000944147		0.000522083	0.00269907
	0.00140203	0.00157407		7.86157e-05	0.00187794
	0.00157458	0.00157458		0.000549542	0.00210474
	0.00155288	0.00159076		0.000245147	0.00200951
	0.00157251	0.00157251		0.000207268	0.0025314
	0.00160248	0.00160248		0.000995317	0.00239797
	0.00158506	0.00158952		0.000353579	0.00230239
	0.00103556	0.00153224		0.000214211	0.0021613
	0.00147178	0.00156663		0.000610811	0.00260596
	0.00117877	0.0015812		-0.000331893	0.00185463
	2.70397e-05	0.00126187		-0.000817818	0.00137678
	0.00157636	0.00157636		0.000293327	0.00243831
	-0.000462623	0.000959414		0.000299199	0.00255285
	0.00116617	0.00161704		0.000131966	0.00210711
	0.00112324	0.00135107		0.000158597	0.00246719
	0.0015714	0.0015714		0.000374725	0.00230531
	0.00157852	0.00157852		0.000575095	0.00237919
	0.00129227	0.00157245		0.00017442	0.00191177
	0.00147018	0.00157843		8.47222e-05	0.00262575
	0.00164303	0.00164303		0.000144124	0.00234544
	0.00159864	0.00159864		0.000425653	0.00267973
	0.00157978	0.00157978		0.000199175	0.00248835
	0.00133603	0.00161293		0.000463887	0.00257739
	0.0012235	0.00157202		0.00028988	0.00226221
	0.0010678	0.00157184		0.000158241	0.00240043
	0.00121461	0.00160698		0.000397262	0.00268936
	0.00157113	0.00157114		0.00018485	0.00252589
	-0.000716016	0.00086215		6.14558e-05	0.00228435
	0.00160795	0.00160795		0.000283425	0.00235224
	0.00162236	0.00162236		0.00034621	0.00239179
	0.00148504	0.00160307		0.000160804	0.00238201
	0.00158499	0.00158499		0.000539952	0.00210689
	0.00156995	0.00156995		0.000508209	0.00250327
	0.00137224	0.00166008		0.000490238	0.00229369
	0.00155871	0.00157436		2.47194e-07	0.00185901
	0.00113803	0.00135509		1.90639e-05	0.00228649
	0.00145656	0.00167735		0.000264868	0.00271368
	0.00123994	0.00156608		0.000461525	0.00260406
	0.000936942	0.00150297		0.000377431	0.00239872
	0.00117552	0.00158224		0.000534795	0.00222914
	-0.000321034	0.00141993		-0.00126101	0.000952557
	0.0016084	0.00162187		-0.000933993	0.00195659
	0.0015086	0.00163816		-0.000323247	0.00181785
	0.00158755	0.00158755		0.000249055	0.00264682
	0.00159351	0.00159351		0.00015744	0.00232489
	0.00159283	0.00159283		0.000250242	0.00237518
	0.00112694	0.00157932		0.000282312	0.00225617
	0.000959216	0.00124973		0.000402319	0.00244737
	0.00161299	0.00161299		0.000611836	0.00260345
	0.00131038	0.00163568		0.000320997	0.00276422
	0.00118659	0.00157807		0.000304361	0.00179264
	0.00130539	0.00158885		0.00035958	0.00228007
	0.00156244	0.00166215		0.000301355	0.00217693
	0.00157857	0.00157876		0.000320247	0.00162072
	0.00130254	0.00157881		2.92518e-05	0.00223501
	0.0015423	0.00156884		0.000298876	0.00134946
	0.00128726	0.00166284		0.00027894	0.00242631
	0.00159995	0.00159995		0.000230445	0.00206519
	0.00157301	0.00157302		0.000227811	0.00253442
	0.00115849	0.00154891		-2.53335e-05	0.00236376
	0.00152897	0.00157269		0.000360203	0.002173
	0.00116341	0.0016517		0.000358608	0.00253252
	0.00137531	0.00162827		0.000916566	0.00202115
	0.0014289	0.00159407		0.000128869	0.00216834
	0.00152484	0.00157668		0.000885243	0.00242117
	0.00126041	0.00158509		0.000192426	0.00213742
	0.00135354	0.00160458		0.000540727	0.00257774
	-0.00101352	0.0012793		0.00091516	0.00276946
	0.000979609	0.00157556		4.05567e-05	0.00217438
	0.000905397	0.00138097		0.000180107	0.00254439
	0.00140382	0.00159305		0.000232593	0.00224368
	0.00127632	0.00160927		0.000125977	0.00237951
	0.00160467	0.00162783		0.000509147	0.00263381
	0.0013966	0.00166228		0.000485675	0.00215018
	0.00146161	0.00167869		3.59416e-05	0.00221254
	0.000882507	0.00133222		0.000159982	0.00193356
	0.00158553	0.00160837		0.000354776	0.00271255
	-0.000812202	0.0014738		-0.000222502	0.00205902
	0.00109365	0.00153147		0.000171571	0.00222588
	0.00111792	0.00156645		0.000950758	0.00253323
	0.00129106	0.00157544		0.000407451	0.00215941
	0.00141994	0.00162061		0.000173721	0.00251647
	0.00123054	0.00156849		0.000293036	0.00264256
	0.00106822	0.00154358		-7.02634e-05	0.00246148
	-0.000254238	0.00144682		0.000981586	0.00253981
	0.00101356	0.0015454		-7.58373e-05	0.00210955
	0.00134581	0.00160973		0.000468568	0.00283664
	0.00122033	0.00157164		0.00073545	0.0026894
	0.0010032	0.00137803		0.000531442	0.00262708
	-0.000115242	0.00157335		7.82956e-05	0.00203244
	0.00136869	0.00163473		0.000619331	0.00295699
	0.00152489	0.00163399		-0.000128991	0.00204039
	0.00129527	0.0016111		-0.000227798	0.0022511
	0.00141521	0.00157171		-0.000354854	0.00189081
	0.000205473	0.00158447		0.000346876	0.00212398
	0.00160126	0.00160126		0.000342237	0.00262741
	0.00115965	0.00151208		-6.04533e-05	0.00212286
	-0.000509436	0.0015929		0.000244731	0.00212304
	-0.00100813	0.00146373		-8.02762e-05	0.00204354
	-0.000528569	0.00163279		0.000181954	0.00239854
	0.000781428	0.00155856		-0.000110302	0.00226563
	0.00105258	0.0015948		0.000248771	0.00227539
	0.00106373	0.00159859		0.000407335	0.00233823
	0.00133529	0.00162582		-0.000651232	0.00237757
	0.00148453	0.00162464		0.000281254	0.00212032
	-0.000871614	0.00153126		9.03832e-05	0.00290716
	-0.000574451	0.00160517		0.000265006	0.00279394
	-0.00101162	0.00157843		1.06308e-05	0.00183718
	0.00103497	0.0014801		0.000239685	0.00242334
	-0.00111974	0.00153233		0.000373757	0.00263359
	0.00106642	0.00157933		3.10181e-05	0.00228068
	-0.00150985	0.000336407		8.87224e-05	0.00236176
	-0.00083953	0.00109574		0.00038778	0.00239383
	0.00108739	0.00163419		0.000617341	0.00190864
	0.00132242	0.00160081		0.000358928	0.00157414
	-0.00134884	0.000400917		0.000682567	0.00266654
	-0.00144069	0.00112654		0.000227774	0.002502
	0.001141	0.00157537		0.000623536	0.00243894
	0.0012843	0.00158415		0.00072265	0.00286204
	-0.00112717	0.00167876		0.000650453	0.00244277
	-0.001594	0.00159809		0.000365668	0.0027534
	-0.00157902	0.00147748		0.000403421	0.0020796
	0.00108442	0.00158471		5.75814e-05	0.00229933
	0.000804519	0.00165379		0.000341202	0.00229721
	0.00123231	0.0015911		0.000671649	0.00241939
	0.00120252	0.0016229		0.000551434	0.00262584
	0.000978859	0.00158768		0.000303288	0.00238171
	0.0012128	0.00164005		-0.00226098	0.00121925
	0.00113255	0.00160662		0.000659467	0.00269373
	0.00118778	0.00162596		-0.000136777	0.00168311
	0.00126163	0.00170925		0.00019638	0.0024764
	0.0010088	0.00166589		-0.000229532	0.00212585
	0.0013939	0.00167444		0.000248217	0.00241735
	0.000940489	0.00158853		-0.000342866	0.00158692
	0.000929355	0.00153726		-0.00021404	0.00239737
	0.00130023	0.00190559		0.000316913	0.00188023
	0.00118693	0.00182362		0.00028693	0.00269354
	0.00112358	0.00164131		9.2811e-05	0.00224117
	0.00113991	0.0016122		8.63438e-05	0.00218392
	0.000907528	0.00156525		-2.16689e-05	0.00175602
	0.000875162	0.00161961		0.000388958	0.00244332
	0.000866251	0.00126349		0.00105285	0.00206329
	0.00130141	0.00165636		0.000287679	0.00257717
	0.00093429	0.00165118		-8.24803e-05	0.00173278
	0.00070619	0.00132308		-2.67686e-05	0.00231349
	0.000794896	0.00124031		0.000221797	0.00216521
	0.00120443	0.0013154		0.000264376	0.00154998
	0.000831315	0.00158663		0.00019751	0.00253621
	-0.000469831	0.00157486		0.000661516	0.00245015
	0.00124577	0.00152394		0.000352399	0.00203058
	0.00138973	0.0016159		0.000111118	0.00222331
	0.00156978	0.00156978		0.000100969	0.00199335
	0.00106452	0.00158817		0.000559378	0.00261392
	0.00100651	0.00130366		0.000402736	0.0014487
	0.00129021	0.00161415		-0.000693603	0.00177715
	0.00147192	0.00156862		0.000266362	0.00211941
	0.000611733	0.00115644		0.00025404	0.00258459
	0.00109686	0.0015612		-0.000109563	0.00215763
	0.00135723	0.0015608		0.000286416	0.00223572
	0.00131109	0.0015588		0.000677671	0.00242718
	0.000822671	0.00159254		0.000454534	0.00259184
	-0.000710381	0.00153599		0.000258436	0.00227534
	-0.000752115	0.00147496		-8.7913e-05	0.00160801
	0.00120094	0.00156644		0.000443957	0.00211544
	0.000457081	0.00102567		0.000289989	0.0018588
	0.00120319	0.00138904		0.000782465	0.00205088
	0.00132551	0.0014691		9.36775e-05	0.00258299
	0.00139844	0.0015289		0.00127745	0.00208966
	-0.00106054	0.00131384		0.000455745	0.00236403
	0.00080612	0.00159118		0.000662474	0.00282503
	0.000796165	0.00153425		0.000323833	0.00224348
	0.000671719	0.00121136		0.000365105	0.00244903
	0.00130035	0.00141506		0.000297765	0.00246838
	0.00116607	0.00124403		0.000531725	0.00250683
	0.00140693	0.00155668		0.000430456	0.00242036
	0.000768858	0.0015953		0.000202171	0.00261337
	-0.0012945	0.00134988		0.000433944	0.00250819
	0.00141476	0.00159188		0.000281768	0.00250267
	0.00135915	0.0014103		0.000219302	0.00227257
	0.00119923	0.00134468		7.65313e-05	0.00185981
	0.00127002	0.00135711		0.000367064	0.00138023
	0.00129022	0.00138911		-3.98345e-05	0.00202025
	0.00129211	0.00147647		4.427e-05	0.00215695
	0.00134059	0.00143431		0.000308845	0.00258524
	0.00129206	0.00146492		0.000161131	0.00210955
	0.00156675	0.00156675		0.000284458	0.00243855
	0.00157125	0.00166129		0.000337062	0.00247604
	0.00133396	0.00146742		7.66089e-05	0.00231704
	0.0014019	0.00142009		0.000183421	0.00274761
	0.0014448	0.00158425		0.000488717	0.00220959
	0.00131255	0.0014525		0.000331093	0.002547
	0.001422	0.00159644		2.52845e-05	0.00209783
	0.00151527	0.00162955		-7.77511e-05	0.00177157
	0.00148354	0.00158864		0.000336872	0.00216138
	0.00128146	0.00153211		0.000264662	0.00254903
	0.00147842	0.00164574		0.000299936	0.00249361
	0.00148009	0.00161856		0.000214536	0.00270407
	0.0013643	0.00148096		0.000233881	0.00235532
	0.0013054	0.00144168		0.00060852	0.00271899
	0.00127531	0.00136656		-0.000282812	0.00232476
	0.00112225	0.00131467		0.000202476	0.00216146
	0.00126417	0.00157684		0.000515441	0.00152707
	0.00139718	0.00157545		0.00110168	0.00205203
	0.00152886	0.00158595		0.000581778	0.00232215
	0.00140923	0.00146985		5.38337e-05	0.00219201
	-0.00148389	0.000672362		0.000367943	0.00230926
	0.000763199	0.00157585		-1.98114e-05	0.0017971
	0.00152026	0.00159934		0.000156166	0.00246835
	0.000709399	0.00149082		0.000549364	0.00262724
	0.00132611	0.0016455		0.000301202	0.00232503
	0.00145353	0.00162155		0.000256004	0.00221632
	0.00141053	0.00163625		0.000324437	0.00257059
	0.00112294	0.00144508		0.000660941	0.00269301
	0.00143562	0.00167824		0.00030972	0.00233658
	0.000517042	0.00157022		0.000195392	0.00240799
	0.00104929	0.00132226		0.00027911	0.00234309
	0.0011601	0.00156517		9.59544e-05	0.00233763
	0.00137102	0.00152563		0.000337863	0.00260162
	-0.000272843	0.00150678		0.000356282	0.00236033
	0.000758001	0.00159348		0.000140536	0.00212973
	0.000989203	0.00146245		0.000153942	0.00251848
	0.00114932	0.00133287		0.000252883	0.00239227
	0.00106524	0.00164163		0.000210874	0.00165901
	-0.000666354	0.00109855		0.000488342	0.00210405
	0.00120872	0.00137323		0.000307131	0.00212712
	0.00100419	0.00162346		0.000293826	0.00261631
	0.00116218	0.00121621		0.000245761	0.0021471
	0.000905002	0.00158958		0.000386693	0.00239989
	0.00114825	0.0015701		-0.000619924	0.00166617
	-0.000246295	0.00155642		0.00038419	0.00213964
	0.000681291	0.00153963		-0.000586419	0.00248847
	0.00078541	0.00159117		0.000366143	0.00239356
	0.00136096	0.00160957		0.00115511	0.00260292
	0.00136698	0.00164029		-0.000162727	0.00186008
	0.000863589	0.00153126		0.000111638	0.00229048
	0.00123909	0.00131544		4.93173e-05	0.00224275
	0.00163412	0.00163876		3.97498e-05	0.00211218
	0.0015713	0.00157879		0.000350508	0.00235434
	0.000751677	0.00163182		0.000217617	0.00218232
	0.00158753	0.00161643		9.23997e-05	0.00231787
	0.00160256	0.00160256		0.000575904	0.00222969
	0.000437702	0.00154142		0.000320026	0.00260567
	0.00127913	0.00166133		0.000371394	0.00212008
	0.00138387	0.00157256		-0.000528284	0.00180012
	0.00129663	0.00143946		0.000124382	0.00238918
	0.00139416	0.00157915		0.000364096	0.00229584
	0.000924109	0.00142026		0.000217956	0.00243864
	0.00151696	0.00160198		-0.00127011	0.0014329
	0.00158822	0.00158832		-0.000690796	0.00269082
	0.00123079	0.00146581		0.000106042	0.00235309
	0.00109071	0.00146958		-0.000125457	0.00236797
	0.00133239	0.00146934		0.000222483	0.00231553
	0.000842774	0.00161988		-1.8366e-05	0.0026001
	0.000231242	0.00132029		0.000315247	0.00228353
	0.00107928	0.00150951		6.98288e-05	0.00226959
	0.00105237	0.00156413		0.000402502	0.00261372
	-0.000325644	0.00160513		5.11947e-05	0.00217496
	0.00117615	0.0016498		0.000132328	0.00258302
	-0.000504489	0.00147541
	0.00106119	0.00149284
	-0.000751973	0.00105831
	0.000808347	0.00142708
	0.00124942	0.00132312
	0.00133437	0.00159969
	0.00132475	0.00157849
	0.00118134	0.00134089
	0.00091546	0.00140901
	0.000557418	0.00157665
	-0.000350965	0.00122251
	0.000664528	0.00146624
	0.000684954	0.00145258
	0.000765831	0.00122761
	0.000594923	0.00143239
	0.00122493	0.00157486
	0.000442485	0.00155558
	0.000150009	0.00143342
	0.00159648	0.00159648
	0.00124337	0.00138724
	0.00125884	0.00131921
	0.00140168	0.00160909
	0.00130206	0.00145875
	0.000892749	0.00133309
	0.00158784	0.00158784
	0.00103904	0.00135089
	0.00113094	0.00138782
	0.00106334	0.00164452
	0.0015894	0.0015894
	0.00122272	0.00139477
	0.00128513	0.00160041
	0.000634909	0.00160511
	-0.000903556	0.00109612
	0.000629308	0.00126672
	0.00161828	0.00161828
	0.00162855	0.00162951
	0.000698409	0.00136737
	0.00157271	0.00163349
	0.00139886	0.00163934
	-0.00137209	0.000822995
	0.00122994	0.00146686
	0.0010284	0.00113596
	0.000771668	0.00153218
	0.00126974	0.00149431
	0.00139189	0.00156574
	0.000477417	0.00157559
	0.00127092	0.00141345
	0.00135991	0.00157819
	0.00108392	0.00136435
	0.00111665	0.0014818
	0.000811539	0.00161483
	0.00145201	0.0015746
	0.00146102	0.00158885
	-0.000200912	0.00155822
	0.00101413	0.00133637
	0.00134059	0.00162509
	0.00127851	0.00151777
	0.00100875	0.00159537
	0.000550051	0.0016001
	-0.00101913	0.00085016
	-0.00125438	0.000943483
	0.00152058	0.00157679
	0.000720749	0.00164461
	-0.000358771	0.00123202
	0.00068927	0.00128319
	0.00143634	0.0016138
	0.00135091	0.00152954
	0.000820772	0.00142085
	0.00143449	0.00157521
	0.00143778	0.00166487
	0.00113694	0.00136987
	0.00156964	0.00157034
	0.00136028	0.00147383
	0.00109528	0.0011996
	0.000900245	0.00158278
	-0.000450307	0.00136953
	0.000826423	0.00137622
	0.00120423	0.00155726
	0.000540849	0.00157738
	0.00056589	0.00153683
	0.00159255	0.00159255
	0.0011369	0.00144409
	-0.00137123	0.000377594
	0.00133949	0.00144359
	0.00117042	0.00139223
	0.00132895	0.00149878
	0.0015712	0.0015712
	0.00139649	0.00144958
	0.00125152	0.00133761
	0.00127834	0.00155281
	0.00104775	0.00120318
	0.00102427	0.00157462
	-0.00116113	0.00128739
	-0.000404356	0.00102214
	0.000864208	0.00135018
	0.00104773	0.00128832
	-0.000536515	0.00161904
	0.00123494	0.00139388
	-0.000177389	0.00147107
	0.000767102	0.00134501
	0.00142265	0.00158122
	0.000629985	0.001574
	0.00120364	0.00141942
	0.00129196	0.00148288
	0.00106483	0.00158852
	0.000887218	0.00141535
	0.00120352	0.00161147
	0.00079447	0.00157506
	0.0012774	0.00150087
	0.00141535	0.00151698
	0.000781896	0.00158277
	2.32308e-06	0.00144628
	0.000760711	0.00161532
	-0.000865064	0.00158456
	0.00128704	0.00136761
	0.00129831	0.00154372
	0.00100405	0.00151551
	0.001189	0.00145197
	0.000668894	0.00165358
	-0.000680883	0.00151199
	0.0013325	0.00160152
	0.00130686	0.00144143
	0.00131145	0.0014024
	0.00116633	0.00126483
	0.00157187	0.00157816
	0.000859724	0.00166429
	0.00102026	0.00157236
	0.00126602	0.00153201
	0.00142549	0.00156644
	0.00132395	0.00145652
	0.00119817	0.0014132
	0.000666802	0.00126398
	0.00116806	0.00159781
	0.00102706	0.00169816
	0.00124649	0.00142199
	0.00111646	0.00149208
	0.000977611	0.00140398
	0.000594454	0.00158404
	0.00134895	0.00156738
	0.00102666	0.00158359
	0.00136956	0.00147647
	0.00132387	0.00159962
	0.00114918	0.00155238
	0.000334911	0.00155445
	0.00117051	0.00166098
	0.00113157	0.00166072
	0.00100689	0.00143261
	0.000995478	0.00146777
	0.000471974	0.00158895
	-0.000356468	0.00152616
	0.00130158	0.00153573
	0.00111705	0.0014755
	0.00115082	0.00126486
	0.00107068	0.00149039
	0.000835073	0.001528
	0.000568426	0.00142872
	0.000671667	0.00149663
	0.000670412	0.00156633
	-0.00100946	0.00132446
	0.00131019	0.00159622
	0.00113017	0.00156795
	0.0009699	0.00162926
	0.00111967	0.00157701
	0.000596047	0.00152347
	0.000674036	0.00156594
	0.00135809	0.00157468
	0.00143243	0.00157796
	0.000848945	0.00128841
	-4.58177e-05	0.00115294
	0.00107126	0.00165589
	0.00123084	0.00142353
	0.000521291	0.000865952
	0.000756334	0.0016093
	0.000869411	0.00149693
	0.00133779	0.00157879
	0.00134159	0.00148423
	0.00136416	0.0014641
	0.00118702	0.00136007
	-0.000867969	0.00159249
	-0.0011016	0.00110359
	0.0012588	0.00134461
	0.000986229	0.00156044
	0.000728039	0.00107556
	0.000819201	0.00121221
	0.00113671	0.00146898
	0.00136044	0.00152425
	0.00145661	0.00157978
	0.00142501	0.00153915
	0.000984472	0.00134058
	0.0011169	0.00130797
	0.00140764	0.00156086
	0.00132499	0.0014289
	0.001254	0.00147576
	0.000774954	0.000979302
	0.00142437	0.00156102
	0.00139118	0.00155517
	0.00112765	0.00152182
	-0.000730959	0.00141175
	0.000755803	0.00127962
	0.00070197	0.0012799
	-0.00123619	0.00137694
	0.000848429	0.00134442
	0.00137237	0.00142634
	0.00133801	0.00143613
	0.00135659	0.00146763
	0.00134088	0.00147182
	0.00128746	0.00140028
	0.00125983	0.00145458
	0.000747434	0.00136102
	0.000896971	0.00117188
	0.00126114	0.00155371
	0.00113796	0.00160204
	0.00136685	0.00156906
	0.00129203	0.0016958
	0.000712274	0.00133996
	0.00131816	0.00146988
	0.0013199	0.00155313
	0.00134559	0.00147531
	0.00120637	0.00150791
	0.00104267	0.00157915
	0.000709707	0.00130811
	0.00112232	0.00130064
	0.0014064	0.00155675
	0.00128046	0.00145223
	0.00133405	0.00143077
	0.00133268	0.00143718
	0.0012667	0.00146442
	0.00106071	0.00122911
	0.00119192	0.00137827
	0.00136108	0.00154616
	0.000852056	0.00134217
	0.00144138	0.00147247
	0.0013905	0.00154733
	0.00127308	0.00140026
	0.00136474	0.00154953
	0.00133408	0.00144605
	0.00108182	0.00120475
	0.00142151	0.0015665
	0.00072146	0.00142075
	0.00133548	0.00157306
	0.00140797	0.00147809
	0.00123031	0.00131558
	0.00145395	0.0015719
	0.00142309	0.0015964
	0.00117347	0.00140808
	0.00145441	0.00154197
	0.00128991	0.0015712
	0.00139347	0.00150485
	0.00152831	0.00159849
	0.00136697	0.00150618
	0.00116493	0.00158562
	0.00137619	0.0016114
	0.00128003	0.00150581
	0.00121559	0.00131708
	0.00132754	0.00163097
	0.00149748	0.00162955
	0.000979293	0.00154607
	0.000804055	0.00124542
	0.00145805	0.00147105
	0.00143004	0.00161867
	0.0013692	0.00141894
	0.0011894	0.00152781
	0.00144423	0.0015535
	0.00131315	0.00151578
	0.00133896	0.0015411
	0.00140841	0.00157199
	0.00158753	0.0015877
	0.00139518	0.00158057
	0.00123635	0.00165368
	0.00125359	0.00165465
	0.00121578	0.00145562
	0.00124351	0.0013739
	0.00137225	0.00146173
	0.00150864	0.0015785
	0.0015367	0.00156688
	0.00128502	0.00150073
	0.00151309	0.0016666
	0.0011106	0.00147193
	0.00154291	0.00160544
	0.00126418	0.00144402
	0.00141378	0.00157384
	0.00152668	0.0016129
	0.00143055	0.00156511
	0.00136193	0.00148306
	0.00154094	0.0016147
	0.00143968	0.0015022
	0.00137711	0.00149438
	0.0013883	0.00148501
	0.00123408	0.00128923
	0.00128248	0.00140104
	0.00147087	0.00157476
	0.00147486	0.00155654
	0.00151943	0.00155902
	0.00140463	0.0014969
	0.00130736	0.0013797
	0.00129284	0.00139759
	0.00131545	0.00157695
	0.00157018	0.00157948
	0.0014664	0.00159152
	0.0014194	0.00156354
	0.00127381	0.00130692
	0.00143102	0.00157691
	0.00149436	0.00154042
	0.00149744	0.00159896
	0.0014491	0.00162698
	0.00140181	0.00158694
	0.00155838	0.00157568
	0.00152736	0.0016244
	0.00159386	0.0016605
	0.0015768	0.0015768
	0.00159666	0.00159883
	0.00138978	0.00156703
	0.00102454	0.00112331
	0.00138502	0.00159744
	0.00159971	0.00160778
	0.00149041	0.00161355
	0.00157254	0.00161736
	0.0016092	0.00160996
	0.00150225	0.00154399
	0.00140967	0.00161767
	0.0010677	0.0015354
	0.00119501	0.0015731
	0.00125682	0.00164594
	0.00142591	0.00161594
	0.00154852	0.00158248
	0.0010504	0.00147522
	0.000818253	0.00142161
	0.000876932	0.00124919
	0.00090813	0.00111088
	0.00129701	0.00165701
	0.00142365	0.00158764
	0.00164005	0.00168917
	0.00157423	0.00157423
	0.0015321	0.00157501
	0.00146244	0.00158129
	0.00160873	0.00160873
	0.00158421	0.00159989
	0.00139498	0.00156048
	0.00149119	0.0015688
	0.00104	0.00159073
	0.00137417	0.00158412
	0.00157479	0.00161033
	0.00157263	0.00157263
	0.00152649	0.00159302
	0.00142115	0.00155963
	0.0012477	0.00146589
	0.00137514	0.00146684
	0.0012815	0.00151232
	0.00138978	0.00159692
	0.00132358	0.00161068
	0.00119813	0.00156814
	0.00134128	0.00147548
	0.00138539	0.00153331
	0.00134486	0.00143353
	0.00149638	0.00156527
	0.0016442	0.0016442
	0.00163324	0.00163324
	0.00162775	0.00162775
	0.00124181	0.00156715
	0.00129024	0.0015967
	0.00116474	0.00160842
	0.00126962	0.0015639
	0.00142049	0.00159785
	0.00165716	0.00165716
	0.00157192	0.00157192
	0.00139534	0.00157122
	0.00135397	0.00147722
	0.00138423	0.00156821
	0.00118407	0.00158619
	0.00096093	0.0011359
	0.00109488	0.00142076
	0.0010815	0.00156633
	0.00121052	0.00159225
	0.00135783	0.00157941
	0.00127946	0.00147924
	0.000800775	0.000953903
	0.00084503	0.00115818
	0.00112958	0.00154904
	0.00135334	0.00159946
	0.00146866	0.00160591
	0.00146351	0.00162988
	0.00118746	0.00158357
	0.00116195	0.00156388
	0.00127321	0.00160956
	0.00113709	0.0015673
	0.00134798	0.00161768
	0.00137299	0.00162247
	0.00129599	0.00147934
	0.00150023	0.00158936
	0.00123435	0.00157264
	0.00112822	0.00153541
	0.00120204	0.0015706
	0.00118221	0.00152677
	0.00116136	0.00138601
	0.00131917	0.001603
	0.00140325	0.00166781
	0.00156705	0.00156705
	0.00153289	0.00161916
	0.00152605	0.00161654
	0.00157379	0.00157379
	0.00160008	0.00160008
	0.00154378	0.00159529
	0.00157178	0.00157179
	0.0015435	0.00157632
	0.0013649	0.00161022
	0.00159745	0.00159745
	0.00160644	0.00160644
	0.00154873	0.00158396
	0.00157521	0.00157521
	0.00126818	0.00151326
	0.00138045	0.00164699
	0.00163163	0.00164164
	0.0016174	0.00161757
	0.00153892	0.00157645
	0.00157409	0.00157695
	0.00131031	0.00162445
	0.000974321	0.00153099
	0.0015776	0.00162986
	0.00162212	0.00162212
	0.00128107	0.00158012
	0.00153442	0.00159156
	0.00154939	0.00157608
	0.00157219	0.00157967
	0.00104725	0.00141931
	0.00152799	0.00161191
	0.00132344	0.0016138
	0.00121222	0.0013895
	0.000895023	0.00115578
	0.000945835	0.00133056
	0.000930491	0.00122141
	0.00091182	0.00148844
	0.000788053	0.00126389
	0.000741902	0.00136083
	0.000776985	0.00118283
	0.00126172	0.00159142
	0.00107029	0.0016337
	0.00157247	0.00157314
	0.00156039	0.00159489
	0.00135474	0.00162342
	0.00161876	0.00161912
	0.00148366	0.00161235
	0.00138074	0.00157655
	0.00150732	0.0015723
	0.00148581	0.00159198
	0.00157883	0.0015797
	0.00142691	0.00161829
	0.00150615	0.00164343
	0.00130355	0.00157711
	0.00140796	0.00156611
	0.00151528	0.00159705
	0.00156543	0.00156543
	0.00124517	0.00159164
	0.00111312	0.00153577
	0.00127749	0.00164616
	0.000989293	0.00134916
	0.000911925	0.00132323
	0.00107738	0.00125853
	0.00114589	0.00135295
	0.00124053	0.00140457
	0.00132416	0.0015814
	0.00118055	0.00140134
	0.00130567	0.00141398
	0.00103538	0.001497
	0.00141549	0.00163655
	0.00097549	0.00143137
	0.00130574	0.00148778
	0.00138381	0.00145538
	0.00138769	0.00164326
	0.00126597	0.00147425
	0.00121734	0.00140294
	0.00122308	0.0013164
	0.00133918	0.00146462
	0.00128665	0.00154066
	0.00116436	0.00134532
	0.00137159	0.00150251
	0.00130019	0.00143982
	0.00120162	0.00138815
	0.00134964	0.00161196
	0.00158049	0.00164575
	0.00136252	0.00156217
	0.00126423	0.00145437
	0.00132417	0.00143263
	0.00157322	0.00157526
	0.00121538	0.00138828
	0.00104244	0.00122814
	0.00118709	0.00142257
	0.00108484	0.0013661
	0.00117824	0.00144891
	0.00133093	0.00153526
	0.0013496	0.00156863
	0.00146851	0.00157323
	0.00159229	0.00159959
	0.001229	0.00161598
	0.00141249	0.00156972
	0.00144506	0.00165071
	0.00116796	0.00152663
	0.00131181	0.00160798
	0.00146107	0.00157581
	0.0016306	0.0016306
	0.00152602	0.00162591
	0.00144705	0.00160626
	0.00152605	0.00156615
	0.0012082	0.00143453
	0.00123977	0.00143734
	0.00131548	0.00160647
	0.00144669	0.00157981
	0.001296	0.00157729
	0.00138792	0.00156994
	0.0012076	0.00154554
	0.00156053	0.00163956
	0.00146203	0.00163054
	0.00130171	0.00162756
	0.00141082	0.00163808
	0.0015213	0.00161551
	0.00125682	0.00160485
	0.00124824	0.0015665
	0.00142327	0.0015891
	0.00117707	0.00159142
	0.00136806	0.00160803
	0.00146374	0.00160074
	0.00117958	0.00145037
	0.000879435	0.00136412
	0.000917627	0.00130176
	0.000785896	0.00106565
	0.00152317	0.00157189
	0.00133167	0.00170472
	0.0014006	0.00158822
	0.00129077	0.00157749
	0.00133809	0.00165038
	0.00131767	0.00161976
	0.00112536	0.00157039
	0.00122513	0.00164303
	0.00118676	0.00160784
	0.00145191	0.00162986
	0.00146322	0.00162925
	0.00149857	0.00161721
	0.00160492	0.00160492
	0.00163196	0.00163196
	0.00156798	0.00156798
	0.0015799	0.0015799
	0.00149258	0.00158719
	0.00144373	0.00158826
	0.00135276	0.00145443
	0.0012609	0.00146651
	0.00117651	0.00141179
	0.00131153	0.00155259
	0.00122917	0.00138919
	0.00102497	0.00122997
	0.00117866	0.00137088
	0.00125684	0.00157426
	0.00136983	0.00150399
	0.00132135	0.00146008
	0.00118108	0.00139275
	0.00120691	0.00158519
	0.00126312	0.00157578
	0.00124709	0.00157157
	0.00137932	0.00157648
	0.001141	0.00146586
	0.00118412	0.00145336
	0.00111825	0.0014477
	0.00130255	0.00145405
	0.00144912	0.00162581
	0.00126943	0.00148867
	0.00108899	0.00133596
	0.00157591	0.00157718
	0.0011376	0.00154836
	0.00156963	0.00160271
	0.00156254	0.00160363
	0.00140831	0.00156853
	0.00144251	0.00160815
	0.00130566	0.00147217
	0.00137945	0.00160749
	0.00110569	0.00135933
	0.00142924	0.00158387
	0.0014977	0.00161346
	0.00133323	0.00157658
	0.00143761	0.00160214
	0.00141088	0.00161719
	0.00131717	0.00158416
	0.00116934	0.00145771
	0.000996497	0.0015542
	0.00136213	0.00156863
	0.00119389	0.00152008
	0.0010479	0.00156852
	0.00156628	0.00156723
	0.00118393	0.00158855
	0.00137162	0.00158598
	0.00135642	0.00156982
	0.00158596	0.00159342
	0.00114421	0.00158153
	0.0013844	0.00162137
	0.0010936	0.00156318
	0.00122081	0.00161093
	0.00122198	0.00156866
	0.00147501	0.00161801
	0.00139583	0.00163906
	0.00135845	0.00150841
	0.00161096	0.00161159
	0.00156702	0.00156702
	0.00162882	0.00162882
	0.00145922	0.00156839
	0.00163069	0.00163069
	0.00156781	0.00156781
	0.00157039	0.00157039
	0.00154693	0.00158375
	0.00163646	0.00163646
	0.00157956	0.00157956
	0.00146894	0.00160666
	0.00157632	0.00157632
	0.00129152	0.00161063
	0.001126	0.0015505
	0.00126027	0.00161676
	0.000998579	0.00155715
	0.00146061	0.00161267
	0.00126249	0.00150789
	0.00135094	0.00150632
	0.00131969	0.00153163
	0.00130229	0.00147267
	0.00136106	0.00168573
	0.00154159	0.00156738
	0.00127	0.0015652
	0.00133852	0.00141294
	0.00164876	0.00164876
	0.00148431	0.00166036
	0.0015298	0.00160258
	0.00140582	0.00160435
	0.00160981	0.00161109
	0.00156984	0.00162663
	0.00161006	0.00168377
	0.00152247	0.00161022
	0.00157279	0.00157279
	0.00148423	0.00159017
	0.00147321	0.001649
	0.00132475	0.00156763
	0.00157233	0.00163383
	0.00146265	0.00164395
	0.001469	0.00157182
	0.0015555	0.0016722
	0.00158125	0.00159384
	0.00135131	0.00158596
	0.00140523	0.00162701
	0.00148528	0.00162865
	0.00141374	0.0016515
	0.00124797	0.00140314
	0.00115535	0.00136798
	0.00139721	0.00156947
	0.000778327	0.00125181
	0.00135957	0.00158607
	0.00137319	0.00154678
	0.00138392	0.00162592
	0.00148934	0.00162608
	0.00144584	0.00157482
	0.0015494	0.00158559
	0.0014154	0.00162291
	0.00135714	0.00158318
	0.00117162	0.00143615
	0.00149031	0.00158004
	0.0014813	0.00163195
	0.00135528	0.00154918
	0.00162119	0.00166587
	0.00140835	0.00158999
	0.00159892	0.00159892
	0.00144225	0.00158793
	0.00162547	0.00162547
	0.00145313	0.00160942
	0.00157861	0.00158404
	0.00158946	0.00164043
	0.00162512	0.00162664
	0.00116289	0.00160656
	0.00127458	0.00156878
	0.00130903	0.00157987
	0.00152968	0.00158037
	0.00148932	0.00161503
	0.00142702	0.00158558
	0.00153698	0.00156662
	0.0012693	0.00159961
	0.00148076	0.00156837
	0.00131282	0.0016
	0.00153889	0.00157443
	0.00126677	0.00156891
	0.00136637	0.00161055
	0.000995107	0.00158947
	0.0011385	0.00157968
	0.00109408	0.00158631
	0.00163237	0.00167444
	0.00151221	0.00164813
	0.00149648	0.00161045
	0.00159194	0.00162506
	0.00131145	0.00158141
	0.00145799	0.00158993
	0.00156542	0.00156719
	0.00157071	0.00157071
	0.00161697	0.00161907
	0.00113208	0.00147813
	0.00135727	0.00157037
	0.00113497	0.00145525
	0.00118498	0.00166453
	0.00114077	0.00146823
	0.00154057	0.00163718
	0.00123161	0.00151256
	0.0011112	0.00146342
	0.0015307	0.00166629
	0.00140182	0.00162721
	0.00162279	0.00162279
	0.00129906	0.00153702
	0.00138782	0.00164881
	0.00137777	0.00145024
	0.00132235	0.00152757
	0.00143229	0.00164008
	0.0014769	0.00159308
	0.00141721	0.00153864
	0.00153034	0.00157786
	0.00150114	0.00157007
	0.00157397	0.00157659
	0.00149181	0.00165837
	0.00160089	0.00160089
	0.00161956	0.00162549
	0.0014107	0.00155181
	0.00104974	0.00131499
	0.00106045	0.00138638
	0.0013006	0.00158351
	0.00132647	0.00159115
	0.00139111	0.00161344
	0.00126862	0.00151483
	0.001324	0.00158295
	0.00137869	0.00160407
	0.00138486	0.00161675
	0.00136537	0.00166639
	0.00134707	0.00163941
	0.00147337	0.00157435
	0.00151175	0.00163182
	0.00147402	0.00165898
	0.00150965	0.00161984
	0.00141575	0.00158598
	0.00144516	0.00152577
	0.00152552	0.00160911
	0.00152612	0.00164535
	0.00156669	0.00157022
	0.0015902	0.00163477
	0.00151419	0.00163789
	0.00152681	0.00157604
	0.00151994	0.00163287
	0.00147477	0.00158272
	0.00140718	0.00145487
	0.00151026	0.00162602
	0.00139865	0.00146986
	0.00156811	0.00163243
	0.00129269	0.00153691
	0.00159223	0.00160956
	0.00139206	0.00160004
	0.00150385	0.00164971
	0.00134421	0.0015681
	0.00161053	0.00161391
	0.00137423	0.00161768
	0.00153865	0.00161156
	0.00155509	0.00157183
	0.00153934	0.00161515
	0.00157502	0.00163642
	0.00143755	0.00160299
	0.00158261	0.00164104
	0.00143342	0.00162042
	0.00148919	0.00158068
	0.00156134	0.00157303
	0.00146424	0.00163635
	0.00141717	0.00163043
	0.00140598	0.00142754
	0.0013848	0.00149331
	0.00140809	0.00163197
	0.00125299	0.0015342
	0.00126397	0.00153038
	0.00121962	0.00149887
	0.00136753	0.00158726
	0.00158408	0.0015873
	0.00153224	0.00163573
	0.00141293	0.00145047
	0.00167624	0.00173815
	0.00143748	0.00157132
	0.00136221	0.00156754
	0.00141487	0.00164235
	0.00146309	0.00167455
	0.00158304	0.00164729
	0.00162365	0.00162676
	0.00164229	0.00164229
	0.00136381	0.00154487
	0.00157039	0.00158577
	0.00153705	0.0016031
	0.00139061	0.00157541
	0.00158354	0.00158502
	0.00121357	0.00158637
	0.0014125	0.00158188
	0.00132209	0.00164259
	0.00139312	0.00161059
	0.00145141	0.00163763
	0.00147093	0.00162986
	0.00158317	0.00161753
	0.00132452	0.00158661
	0.000585889	0.00161889
	0.00066766	0.00153889
	0.0014734	0.00166468
	0.00156563	0.00156563
	0.00108413	0.00160147
	0.000817416	0.0012753
	-0.000838268	0.00115518
	0.000861223	0.00164787
	0.000940183	0.00163522
	-0.000282671	0.00109383
	0.00123276	0.00167062
	0.000117173	0.00167486
	0.00123147	0.00163561
	0.00159198	0.00188081
	0.00157581	0.00159942
	0.00162872	0.00162872
	0.00039153	0.00165756
	0.00143568	0.00162781
	-0.00102969	0.00117126
	0.00150748	0.00159253
	0.00106688	0.00165575
	0.0015702	0.00157984
	0.00151366	0.00203858
	0.00152377	0.0015838
	0.00157785	0.00178716
	-0.000387288	0.00158967
	0.00158232	0.00158232
	0.00160165	0.00164687
	0.00132033	0.00163732
	0.000123724	0.00144204
	0.00100671	0.00117553
	0.000404521	0.00158049
	0.00160224	0.00160224
	-0.00177323	-0.000431198
	0.00113575	0.00159317
	0.00107656	0.00159094
	0.000153472	0.000953122
	0.00103836	0.00163916
	0.0016399	0.00166828
	-0.000772757	0.00167602
	-0.00138642	0.000278022
	0.00131322	0.00141695
	0.00158035	0.00158035
	0.000601603	0.0011743
	0.00149073	0.00162728
	-0.00037909	0.00105061
	0.00149476	0.00157823
	-0.000292638	0.00100559
	-0.00137016	0.00161652
	0.00161428	0.00161428
	0.00139712	0.00147875
	0.000984716	0.00159175
	0.00109789	0.00183224
	0.000401993	0.00119446
	0.00160531	0.00162168
	0.00161421	0.00161651
	0.00110057	0.00163224
	0.00142141	0.00162783
	0.00119736	0.00144809
	-0.00142496	0.00144137
	-0.00157035	3.45532e-05
	0.000540911	0.00144224
	0.0010984	0.00156879
	0.00161357	0.00161639
	0.00167261	0.00167261
	0.00161777	0.00161777
	-0.00145871	0.00154587
	-0.00154017	0.000452313
	0.00156489	0.00158301
	0.000807905	0.00138507
	0.00138558	0.00176376
	0.000133493	0.00120809
	0.00146988	0.00160305
	0.00096002	0.00148803
	0.0010338	0.00158963
	-4.76526e-05	0.00130795
	0.000766349	0.00132394
	0.000490167	0.00127975
	0.000692809	0.00121031
	0.00144829	0.00160248
	0.00066081	0.00116763
	0.00097546	0.00142624
	0.000197723	0.00132504
	0.00111341	0.00162508
	0.00154564	0.00166575
	0.00136842	0.00178226
	0.00103079	0.00150364
	0.000298519	0.00143131
	0.00127873	0.00163382
	0.000724646	0.00180348
	0.0012875	0.00158252
	0.0013462	0.00163664
	0.000436675	0.00140254
	0.00150906	0.00162703
	0.00151104	0.00159389
	0.000745155	0.00117936
	0.00110666	0.00163394
	0.00114563	0.00164736
	0.00153204	0.00171177
	-0.000154638	0.00121248
	4.18842e-05	0.00143879
	-0.000543866	0.001154
	0.00110781	0.00158205
	0.00136787	0.00164275
	0.00141702	0.00162179
	0.00109175	0.00158612
	0.00117648	0.00151728
	0.00143457	0.00163995
	-0.001064	0.00109343
	-6.20951e-05	0.00122827
	0.00140336	0.00157822
	0.000561407	0.00124643
	0.000929738	0.00158076
	-0.000121933	0.00161856
	0.00118818	0.00167458
	-0.000296286	0.00136517
	0.00151595	0.00160999
	0.00137923	0.00159754
	0.0015799	0.00163365
	-0.00112502	0.00133867
	0.000501271	0.00123287
	0.000309207	0.00158315
	0.00112937	0.00160298
	0.00149903	0.00167683
	-0.000276706	0.00108887
	0.00153738	0.00165558
	-0.000941636	0.00146823
	0.0011583	0.00167379
	0.00154233	0.001654
	-0.000286705	0.00159398
	0.00143862	0.00162737
	-0.00074812	0.00145618
	0.000221456	0.00109588
	0.00142925	0.00162997
	0.000534005	0.00153858
	-0.000259702	0.00149777
	-0.000222938	0.00159869
	0.000873941	0.00151629
	0.000898999	0.00156843
	0.00140516	0.00167024
	0.000820658	0.00126499
	0.000540024	0.00109538
	0.000975159	0.0016016
	0.00149386	0.00172155
	0.00100077	0.00159219
	0.00138774	0.00157899
	0.00158437	0.00166624
	0.000843784	0.00148437
	0.00143246	0.00162739
	0.00156796	0.0016523
	0.000986914	0.00141127
	0.0015239	0.00169924
	0.00146649	0.00167906
	0.00164615	0.00189903
	0.00187063	0.00198785
	0.00162438	0.00163003
	0.000482517	0.000913134
	0.000660829	0.00121678
	0.00114096	0.00156539
	0.000262004	0.000664429
	4.31337e-05	0.00115075
	0.000996605	0.0014911
	0.000828005	0.00125738
	0.000998227	0.00142263
	0.00010216	0.00139686
	0.000411731	0.00107972
	0.000720575	0.000959289
	0.000378503	0.000617012
	0.000725604	0.00141655
	0.000342503	0.000720064
	0.00062557	0.00114034
	-0.000169331	0.000904549
	0.000977177	0.00157328
	0.000843646	0.00114348
	0.00096051	0.00132637
	0.000800743	0.00119486
	0.000891104	0.00122187
	0.00114988	0.00159047
	0.000200166	0.000809861
	0.000267665	0.000640265
	0.000869519	0.00138919
	0.000834356	0.00119905
	0.00058744	0.000941957
	0.000899405	0.0015994
	0.000942112	0.00163291
	0.00116141	0.00159002
	0.000285857	0.000341915
	0.000312548	0.000329673
	0.00153457	0.00190303
	0.000426295	0.00102918
	0.000217068	0.000248467
	0.00093688	0.00159345
	0.000176157	0.000215447
	0.000633215	0.00101417
	0.0012062	0.00180707
	0.000992559	0.00154017
	0.000976482	0.00154638
	0.000657009	0.00115638
	0.000128284	0.000689341
	0.000461317	0.000884747
	0.00065821	0.000915494
	0.000615971	0.00104983
	0.000390518	0.00096572
	0.000718054	0.00115901
	0.000767672	0.0011732
	0.000820869	0.00119848
	0.000689159	0.000981878
	0.000892821	0.00156628
	0.00100049	0.00133787
	0.000844668	0.00124458
	0.000752757	0.00121568
	0.000800199	0.00111041
	0.000711697	0.000895164
	0.000613038	0.000976787
	0.000375928	0.000831609
	0.000674386	0.000893813
	0.000487677	0.000865277
	0.00117889	0.00153874
	0.00063114	0.00125696
	0.000647927	0.00107041
	0.00108947	0.00138204
	0.00105109	0.0015353
	0.000904847	0.00123646
	0.000689857	0.00105923
	0.000865122	0.00137459
	0.000172058	0.000731055
	0.000678426	0.00125265
	0.000594632	0.000681956
	0.000944506	0.00132606
	0.000323005	0.000546759
	0.000599605	0.00109847
	0.000995406	0.00132447
	0.000544018	0.000965539
	0.000535841	0.000962439
	0.000898502	0.00132134
	0.000739788	0.00101997
	0.000505166	0.000871722
	0.000600446	0.000685011
	0.000458069	0.000882879
	0.000858932	0.000997766
	0.000425055	0.000719338
	0.000294868	0.000893395
	0.000794358	0.0015599
	0.000787168	0.00123509
	0.000641962	0.00101278
	0.00063083	0.00103424
	0.000737957	0.00158167
	0.000675148	0.00125394
	0.00062186	0.00105775
	0.000613404	0.00104975
	0.000631943	0.00125374
	0.00041605	0.000988348
	0.000260828	0.000825953
	0.0011824	0.0016071
	-0.000105877	0.000519541
	0.000251166	0.000628232
	0.000558128	0.00106823
	0.000670647	0.00133649
	0.00120186	0.00165855
	0.000445325	0.00149086
	0.000567918	0.00137978
	0.000840858	0.00118836
	0.00058648	0.000927035
	0.000434813	0.00126315
	0.000507254	0.000978971
	0.000748832	0.00112914
	0.000818862	0.00110016
	0.000835056	0.00112065
	0.000815547	0.00135009
	-3.67769e-05	0.00077649
	0.000503564	0.00158318
	0.000232762	0.000650569
	0.000609721	0.00105889
	0.000709628	0.00117518
	0.00116253	0.00172408
	-0.00170017	0.000969627
	0.000162849	0.00156496
	-0.00135245	0.00114595
	0.00103316	0.0011402
	0.000689392	0.000920757
	0.00048536	0.000935588
	0.000997939	0.00161704
	0.000664457	0.00141635
	0.00126565	0.0016593
	0.000478992	0.00130948
	0.000803098	0.0011131
	0.00103259	0.001596
	0.00030426	0.000802502
	0.000627955	0.00102308
	0.00103772	0.00146763
	0.000918433	0.00100369
	0.000589198	0.000984572
	0.000661592	0.00113012
	0.000113135	0.00119459
	0.000501791	0.00148049
	0.000828901	0.00113212
	0.000587502	0.000854093
	0.000761384	0.00125521
	2.59636e-05	0.000568823
	0.00098933	0.00135081
	0.00156078	0.0016004
	0.00120396	0.00138634
	0.0012793	0.00146102
	0.000766102	0.00158284
	-0.00138729	0.0011135
	0.000401566	0.000647829
	0.000877543	0.00121632
	0.000842767	0.00115148
	0.000795879	0.00110846
	0.00157145	0.00160802
	0.00154103	0.00161036
	0.000914257	0.00137301
	0.000613664	0.00151586
	5.67382e-06	0.000352977
	0.000306297	0.00065553
	5.78494e-06	0.000484169
	0.000943656	0.00138647
	0.000613464	0.00101389
	0.000805569	0.00128596
	0.00122526	0.00166654
	0.00167603	0.00172691
	0.000483268	0.00160148
	0.000904939	0.00120771
	0.000937873	0.00152446
	0.000992501	0.00150136
	0.000758718	0.00155675
	0.00015703	0.000509477
	0.00154332	0.00157924
	0.00130406	0.00216585
	1.54227e-05	0.000566253
	0.000519293	0.000670703
	0.000804859	0.00120773
	0.000484946	0.000981402
	0.000959135	0.00132103
	-1.03836e-05	0.000603711
	0.000691805	0.00124762
	0.000514407	0.00131567
	0.000557808	0.0015001
	0.000713966	0.00103794
	0.000548626	0.00147421
	0.000509645	0.000905342
	0.00027669	0.000736209
	0.00124763	0.00208616
	0.000558976	0.000894272
	0.000655446	0.00150036
[truncated: 20,487 more rows]

## Sheet: Extended Data Figure 2a
Extended Data Figure 2. Size distribution of PrV ΔUS3 perinuclear vesicles (nm).
enclosing capsids		131	130	131	142	131	152	130	141	139	114	130	119	124	122	126	129	120	126	131	123	131	123	120	139	126	165	119	127	121	119	130	126	122	125	124	135	128	131	121	133	130	138	127	118	121	129	123	135
without capsids		81	105	107	107	108	94	127	109	124	117	100	120	115	114	111	119	98	110	104	115	82	102	97	109	104	106	109	97	113	102	124	108	105	97	97	100	135	106	106	115
tubes		60	67	67	70	74	64	72
[truncated: 80 more columns]

## Sheet: Extended Data Figure 2b
Extended Data Figure 2b. Quantification of capsid types observed during nuclear egress in porcine epithelial (PrV) and African Green monkey cells (HSV1).
WT PrV		scaffold/procapsid	B-capsid	C-capsid	A-capsid
	de-enveloping	0	0	0	0
	perinuclear	0	0	0	0
	enveloping	0	0	0	0
	pre-egress	234	80	18	5
PrV ΔUS		scaffold/procapsid	B-capsid	C-capsid	A-capsid
	de-enveloping	0	0	3	0
	perinuclear	37	39	121	7
	enveloping	84	27	87	1
	pre-egress	353	33	13	4
WT HSV1		scaffold/procapsid	B-capsid	C-capsid	A-capsid
	de-enveloping	0	0	0	0
	perinuclear	0	2	2	0
	enveloping	0	1	0	0
	pre-egress	0	33	1	5

## Sheet: Extended Data Figure 2c
Extended Data Figure 2c Quantification of perinuclear vesicles
Number of vesicles containing:	No capsids	capsids	capsids and non-capsids			multiple capsids	multiple capsids and non-capsids
	47	182	30	0	0	14	6

## Sheet: Supplementary Figure 6b
Spherical PrV ΔUS3 Fourier Shell Correlation
	1/resolution (Å)	FSC
	0.00469484	0.999885
	0.00938967	0.999749
	0.0140845	0.999857
	0.0187793	0.999812
	0.0234742	0.999559
	0.028169	0.998593
	0.0328639	0.994007
	0.0375587	0.978012
	0.0422535	0.939462
	0.0469484	0.892208
	0.0516432	0.761687
	0.056338	0.548009
	0.0610329	0.346753
	0.0657277	0.239687
	0.0704225	0.108311
	0.0751174	0.0951313
	0.0798122	0.0705489
	0.084507	0.0301193
	0.0892019	0.0381047
	0.0938967	0.0694916
	0.0985916	0.0798633
	0.103286	0.0921161
	0.107981	0.119918
	0.112676	0.072937
	0.117371	0.0481809
	0.122066	0.0362275
	0.126761	0.0196938
	0.131455	0.0118087
	0.13615	0.0165559
	0.140845	0.0234287
	0.14554	0.0196868

## Sheet: Extended Data Figure 7
Extended Data Figure 7 d,e Localization of individual nuclear and cytoplasmic mScarlet-UL25 labelled capsids.
	Fluorescent intensities:
	WT Nucleus	WT Cytoplasm	DeltaUS3 Nucleus	DeltaUS3 Cytoplasm
	129141	134677	162875	82483
	116744	176337	111956	61841
	130266	145971	123379	157796
	113349	137912	143142	103028
	130226	140323	126676	128820
	121917	115633	128293	77558
	163326	126079	202037	77564
	116714	194445	420114	105789
	112730	160191	187586	94177
	112782	115291	118609	109283
	131447	115831	182964	93645
	123153	134641	150124	105063
	181056	145125	116484	150578
	196009	108983	141505	127301
	138568	107020	138977	116552
	99517	107472	355952	169137
	146479	131930	137512	170136
	129152	141930	191389	143190
	140946	138223	212537	222464
	123535	98554	110629	120236
	195934	119089	186805	151421
	154854	138821	168787	132957
	150525	124431	156319	168369
	156343	182396	148328	234805
	156450	119847	133478	172653
	200668	133212	134963	104260
	150718	150319	131095	216782
	135940	127249	110056	113607
	151013	164873	339755	97162
	135764	175828	153747	80003
	129136	91277	284237	142899
	101890	181546	219608	141852
	114402	89878	125054	157865
	118964	122032	107956	147473
	137508	150770	117037	150475
	139748	149335	95371	119003
	125768	147403	98155	130523
	93168	153004	115783	130059
	119658	163047	133690	118915
	191156	133917	136005	92631
	99765	98532	234889	98964
	149498	87219	78685	160856
	126410	88165	104306	114552
	122203	141856	150459	181673
	97189	147085	205502	99574
	145032	91047	145685	173251
	167234	178761	133524	80609
	118036	80852	123072	102959
	136367	114783	123877	62383
	96923	138278	174697	89805
	150600	118077	94717	62579
	108153	153885	102487	109125
	98272	125901	143834	151514
	140936	150248	114017	160047
	127085	95672	107390	146601
	113149	108162	133386	83179
	192782	98834	120338	127097
	121384	128835	91955	80364
	191172	193023	98491	108935
	146683	103315	137725	84041
	82306	121546	170297	114653
	142063	110282	110838	103126
	116441	114644	110238	124823
	150400	120496	118513	130032
	120247	143684	136739	118150
	132134	101196	127870	157119
	151773	90188	176506	198909
	106294	126998	148121	142438
	145712	116652	130472	126566
	115859	132133	124074	122341
	101709	112601	156571	79221
	170736	81214	114218	128969
	125614	131058	146350	79879
	144515	112032	163221	199717
	160913	144861	131859	100096
	126304	72076	107053	111728
	200059	68539	142238	87658
	148396	66203	106065	114978
	97089	76036	118986	115050
	119912	90766	115461	127782
	188158	53215	108773	113916
	155933	74201	123861	74249
	193362	107942	99713	130961
	158918	62426	109522	101530
	171911	89440	167653	106945
	84326	61242	140189	89950
	200378	50456	113861	92878
	110347	102827	113432	175512
	102134	65867	121526	122213
	104369	59365	79622	101575
	204712	65928	114317	182498
	148114	94194	122246	131419
	129133	74731	94196	124383
	171256	121970	127156	122851
	117760	89256	130754	88302
	125513	76308	193076	134815
	94890	127224	132097	84891
	163745	93219	112925	172839
	123107	75098	140059	116297
	140614	123531	133442	50266
	217660	80782	89688	183178
	120399	93847	95954	190709
	133134	87952	117135	223856
	155035	68921	115653	186665
	80692	84923	95556	157234
	121988	76272	80659	141644
	123133	97814	158537	132211
	97934	105468	139200	98650
	116663	91735	217831	122694
	108723	115318	126443	125957
	166296	64734	151114	110558
	125751	63778	141537	127269
	197032	93953	97697	114642
	123179	148885	108686	126738
	139624	65340	147885	95991
	137385	100453	145342	111368
	102026	84435	110708	132686
	129213	112712	125004	149227
	122179	120097	123363	134123
	195265	108756	206449	115837
	79903	84522	149314	132801
	167400	138417	128960	140236
	114526	110862	166159	154810
	107919	117170	112802	108950
	164832	47803	214301	78736
	139752	106748	131264	132310
	115896	60649	93004	110495
	119331	100993	85599	116791
	113567	64965	114216	112337
	108831	79030	173969	121243
	113832	78140	169119	103805
	161645	99030	106986	89099
	199770	92481	163044	152439
	116701	127054	213399	204284
	127367	125977	151611	128132
	163946	50822	150090	127052
	109808	72136	154465	197112
	129549	106803	147253	138436
	105438	74407	154436	141792
	136333	85727	138576	169353
	131428	109778	262563	118440
	197156	107016	156207	160376
	166565	82751	107982	114461
	134593	102639	133144	159448
	138796	92238	156129	111118
	142083	113371	123608	140008
	137348	83141	113136	180491
	140122	109477	180306	138998
	133629	94227	349688	121035
	164124	104065	183238	165899
	118256	103952	131695	171355
	111645	90277	131716	114116
	168711	56939	201108	93006
	181511	74158	154429	131524
	155498	102800	192306	129798
	187132	78338	143464	104647
	144475	75794	192787	132090
	116279	53882	148450	183437
	158638	83772	313717	118787
	158942	123695	131748	126111
	179537	98238	203864	166297
	137826	117188	188362	101895
	120856	87390	228563	91448
	134846	93977	216772	155473
	151735	87028	71193	168708
	130545	87606	134794	92173
	170570	98445	116858	108531
	114384	104098	134479	90945
	149412	124635	144873	110039
	120613	59212	133864	103495
	193525	146039	143366	104036
	101785	170215	155478	110528
	154502	173093	159699	111769
	139454	92935	105625	166376
	187732	117462	109563	161850
	147523	157284	122531	182641
	125525	142525	145680	107584
	164539	107151	197914	148400
	170516	128812	143033	93021
	110703	114042	138824	108978
	117401	155190	122626	90956
	140953	100161	134818	128307
	133654	128084	169001	187316
	105871	130356	129455	112191
	114242	126142	211787	115170
	115841	104943	141046	109155
	109138	89700	119726	105591
	96276	76726	154388	108265
	92736	121823	203263	162077
	114951	154209	135154	120309
	123183	118174	138736	155924
	108439	94525	132072	68469
	108189	88266	119730	113649
	92213	93826	203889	119128
	113544	91416	138512	176719
	74119	113667	128293	150764
	69352	132487	142684	109336
	109766	96910	216366	123866
	88475	123889	182222	171403
	117937	120844	141685	116569
	111911	76134	100309	177793
	85115	95350	125850	143996
	122061	89030	148437	67416
	138996	110288	139735	90589
	117937	122901	130319	166704
	143484	90273	112134	84807
	126181	119518	123566	114496
	116497	104455	125037	195763
	96525	97344	121746	164809
	90474	87785	229121	130395
	117326	84790	115831	108106
	121873	122084	126166	180875
	88630	118863	139006	148999
	98370	74105	100916	181452
	83284	84057	167719	181800
	89591	122165	119451	199721
	94284	134581	169889	232450
	127454	181050	153085	140737
	127096	135769	116280	203479
	82165	88953	131654	191831
	80024	96115	122155	85691
	122280	86956	143384	100015
	71518	101845	119399	134548
	118957	119914	104444	197653
	76097	120765	94176	136421
	82935	76196	123162	216509
	104587	103225	133114	161636
	79812	102078	151271	263295
	127883	119531	124954	186086
	107425	129614	117193	95408
	152514	176748	168459	145792
	68987	127117	106840	152970
	96153	107766	147177	189890
	87134	126385	170124	216784
	88088	127371	170731	173820
	115072	132585	116977	205213
	83375	110357	159902	259646
	101895	181076	168711	125156
	87929	91823	135676	248180
	110409	106033	156526	203266
	136012	115350	152882	156498
	81178	115567	139834	195859
	111285	90867	125692	97476
	95174	110188	101717	168233
	91138	89508	102063	148955
	93828	113618	111570	215988
	128826	168801	169585	222386
	70496	110767	187567	104530
	87615	110727	120132	163144
	87603	83929	130125	228550
	51288	78748	220491	133804
	78876	63781	177514	126730
	98529	109540	139143	179210
	77463	87434	190325	141766
	119377	69899	132036	108264
	89372	80547	146871	156088
	98048	85851	153836	163727
	121911	120254	168255	174419
	91515	99840	266358	130039
	77323	108251	184918	114259
	100754	92115	162509	262825
	106541	67634	175989	98063
	131692	116898	204626	147171
	155002	130768	182841	137303
	84413	95188	200431	108257
	144749	94846	147651	192850
	186723	104000	224531	176765
	146507	133842	145423	198834
	123378	124635	147104	195457
	189219	93593	193606	166787
	137861	93397	132800	168958
	173363	98045	143955	181531
	102975	140032	183250	167158
	209866	88591	147726	129553
	189291	86306	162044	146858
	202363	81802	126856	188485
	207758	115094	130942	192295
	140748	64037	150149	145232
	184512	110752	132193	167452
	177138	123743	245926	127120
	140191	153173	144021	196222
	174372	125375	174595	177846
	163640	89645	189861	216918
	127532	79100	157003	112833
	164124	135547	189722	190422
	207355	119102	189925	129924
	186427	110906	112071	97480
	203647	127391	136315	203639
	168417	153859	155846	132441
	157710	96473	241986	157220
	119842	104690	187027	122723
	146535	121668	281748	181276
	177622	119339	139326	165333
	156429	107535	262462	159128
	135327	101875	146565	151257
	160450	66875	137295	201896
	159141	118280	132523	154336
	201470	103572	136994	263377
	165623	61885	100923	211795
	192815	83775	94713	183061
	206380	98152	211696	209572
	217548	67931	208348	236204
	187537	108875	215766	150872
	203798	61666	220155	159619
	186045	97132	127297	181066
	128549	115462	161289	214719
	198548	108937	187307	174387
	217169	157106	244870	193464
	199187	42749	223881	83800
	150753	114754	207801	89808
	168930	94228	189096	145089
	183154	82183	235026	146289
	174727	88264	188968	163315
	173523	147653	289844	184440
	157367	112338	217348	207798
	127843	115601	172984	202818
	210130	101672	264061	203378
	176028	90419	176878	129835
	184287	135173	265983	176338
	161578	111355	176658	101871
	188310	100239	207658	237183
	167085	83990	162318	177871
	205266	88509	189059	104982
	171390	107689	226758	237526
	181385	136999	252337	206767
	142117	90680	409974	118277
	155675	65462	308452	165332
	209925	104396	158690	122948
	177742	115019	286069	168756
	196711	117976	175164	213018
	188344	35472	203937	222918
	215304	66503	226578	208085
	147085	93183	248236	151507
	189187	78328	129389	158114
	200669	92114	249914	101134
	215875	81438	350912	174092
	148373	57918	130636	242028
	200404	83560	129893	135539
	215070	103969	201291	177687
	203947	153542	112766	142360
	179902	47334	140602	175388
	150900	91082	170840	156647
	151287	101239	115302	236085
	192511	52713	124943	229067
	183268	107566	163517	145870
	167246	70443	181360	125674
	197040	88990	156040	214969
	135749	112267	120401	185004
	194866	101134	97408	161929
	153144	83337	94631	275194
	182717	68008	140331	164425
	165073	81957	101828	218744
	114427	75262	127153	214557
	111314	171728	177850	230810
	136064	81871	144728	253855
	120960	95751	137012	112492
	124913	97518	152482	174478
	112869	95174	153079	161074
	148996	77319	121775	262626
	143984	68051	91288	150035
	171054	104449	197834	185512
	160098	149527	157251	162080
	163085	116461	262160	150207
	177664	122418	172363	199449
	187198	94962	112420	105974
	167913	92873	163318	147553
	106030	81326	151371	124167
	164461	118075	229646	172823
	202462	124463	137731	220159
	206223	57921	118524	147343
	145410	55469	115085	123863
	152197	71484	141368	245524
	131809	74700	175684	275607
	203114	62894	179094	251071
	122959	75624	124781	196891
	139261	65889	115249	133191
	117686	77256	137736	117891
	135399	64684	178443	261344
	180601	75719	155838	202519
	110177	60050	121776	119851
	148638	120333	201731	163857
	170885	74858	314671	156273
	167268	94591	143691	82610
	134996	102198	136957	121895
	182126	118086	164638	112215
	169551	76544	128617	179509
	156327	92269	180640	222122
	109112	99301	141891	245456
	145888	70378	251601	233820
	155816	88122	211908	246594
	156432	72206	139151	198318
	166542	61120	147031	234353
	128570	79714	139776	274878
	205061	83868	129236	143277
	176101	57087	201606	162389
	163473	76715	176259	171411
	176004	79711	119417	221641
	130816	71799	149707	261130
	178120	187934	218859	257429
	194381	117561	213356	212399
	199092	57563	195132	145365
	208130	89180	123615	130124
	118918	55616	124506	130745
	144535	70026	110699	113470
	199784	60708	188289	177683
	173599	79151	153063	158119
	199500	82089	98428	107754
	183081	120047	84092	105391
	177232	198892	118117	155495
	142255	144629	103050	249177
	154810	94339	120731	187365
	215393	125810	94173	184269
	163528	83085	214033	250374
	154833	83443	93322	239999
	170129	68076	183252	225371
	144929	69205	177690	105524
	123087	56137	113720	247460
	184493	79005	83629	136930
	171305	57350	127740	102708
	136898	144615	172216	226766
	153133	79785	98506	89150
	210511	74135	159468	138326
	200211	101872	151724	143476
	203428	82352	193979	171600
	179473	96232	206428	131878
	151845	81113	88531	146897
	149449	114599	107293	102266
	177911	67608	160407	83762
	163136	72348	90547	96157
	168212	68394	101286	141784
	173918	76940	104146	225323
	185559	56373	123525	211650
	150404	105345	218688	164107
	175820	78258	151307	173867
	107717	90264	212587	218826
	159246	38030	100715	187779
	150929	67339	161148	223184
	162194	82465	208275	175307
	149340	118550	136308	171694
	127391	76427	104532	200948
	105133	83433	177228	217736
	141895	86298	162454	177399
	140200	65405	166040	93531
	157915	72745	168232	95303
	191276	78260	117007	128315
	185501	77917	178364	104007
	145960	95732	199645	227174
	111332	71579	139066	242269
	178456	95855	167138	253760
	145826	165339	101093	266142
	193862	155903	116043	218038
	158240	135076	122199	227443
	216690	117829	210683	163924
	210363	90959	125367	89207
	150765	122756	171616	84268
	147250	166200	103896	132027
	126278	95645	152164	179101
	186862	145689	167999	211538
	172279	98682	129028	101359
	179650	153140	141350	156242
	197043	137650	240247	119110
	179790	132719	134019	110021
	130344	129427	159723	80966
	138219	170287	180453	118149
	192079	111924	183069	76559
	130144	115388	136517	59854
	153919	87911	162275	67893
	162926	114772	129116	45641
	212465	104814	178245	155840
	211756	100829	105716	41485
	155395	198321	82998	96023
	133389	110046	101342	89016
	147955	136588	108357	59492
	172763	107716	104252	149430
	156121	137078	76827	114079
	171786	87702	103138	214221
	151684	90887	117120	157471
	187304	89947	109124	64402
	122508	170721	105325	96956
	161942	154910	105969	157002
	151083	100749	124361	133487
	132968	103894	146842	118100
	196708	140700	113841	90881
	168300	80493	132053	154678
	186035	104388	176864	185276
	121821	115899	88972	135868
	108321	117365	198430	108072
	148586	83295	130137	147838
	152043	105675	105439	148402
	150421	87241	121401	154553
	163492	80818	184123	122952
	164775	94406	209540	107344
	139501	145819	131592	105927
	158220	152119	97286	111858
	118871	182904	128753	155017
	179545	159055	170708	175613
	131184	135944	159423	161587
	175437	117296	131635	104766
	140347	129147	136861	104333
	119141	119032	105888	110565
	139351	76386	99280	105409
	168969	109650	151524	113168
	136892	84054	149037	99593
	141358	110892	167545	104485
	206813	100653	118527	199555
	210792	89883	118940	153623
	157348	102597	278262	166794
	152874	99743	173011	113535
	113705	160555	218606	94239
	141998	114635	129413	86226
	137287	160630	122412	59942
	164144	124324	211056	136157
	141603	110176	120038	88806
	153320	89249	230973	99135
	161351	93612	169047	90445
	145402	108027	218365	112132
	111486	72840	186449	89656
	211888	184657	128717	113221
	161502	61072	240862	116456
	176801	123791	198036	95774
	97069	168236	317320	118175
	153710	106774	243426	132007
	114208	116137	220499	76633
	158610	108818	253189	149238
	177103	125137	187949	77978
	161570	109642	83450	77459
	123716	167374	215309	114199
	177500	66471	170442	89950
	158640	114860	100462	50095
	166493	108673	124295	134323
	110483	120246	161305	229595
	105089	136192	297608	110127
	103373	122140	181430	178123
	170977	111416	146552	164319
	137975	109617	269988	155388
	141993	136548	215438	98191
	117010	104059	184788	130731
	169626	139045	315822	175792
	135483	168735	272335	116008
	128260	90035	224246	137852
	127204	133717	199324	122305
	108491	98395	452644	109680
	189222	159788	157310	210514
	141995	100920	198136	120211
	198992	126361	301558	120377
	172129	80617	215691	128446
	165114	123563	113552	159880
	141640	122712	205798	147424
	195665	108391	182976	108019
	143183	146818	300254	87995
	162342	102167	210339	84008
	108047	152879	246868	197980
	197755	83293	237329	165500
	189306	123101	170939	108516
	162842	158084	164635	129929
	136655	80688	171712	112403
	110927	174168	179155	87187
	197983	179087	129756	102450
	114989	99768	164369	117925
	136463	163290	119807	165300
	161070	154926	132451	79440
	186745	133291	223050	112018
	207878	94927	125643	97619
	124811	126006	130532	99786
	206368	131474	110128	116013
	119284	87747	248111	87618
	189018	88073	103632	103959
	158581	157088	159736	125146
	113904	138160	152575	131129
	147753	108627	107226	81384
	156271	115257	149842	94315
	195102	123142	129352	87902
	99403	69916	617932	86451
	168344	85813	170334	83762
	165390	68449	85564	87411
	146554	88768	71119	98515
	123816	122847	87250	122712
	183615	118704	103788	98870
	133346	65026	95995	99554
	148934	91496	116687	98744
	166836	93573	111234	120091
	182096	97277	144952	117543
	144895	76264	105507	143931
	156046	90668	77207	135844
	131600	172474	90430	185349
	124472	94438	146795	145481
	162893	101869	129758	136911
	117699	104616	123030	134979
	85073	92307	87802	94277
	86240	92666	104882	149580
	165148	73830	91585	84208
	122016	139218	128941	104088
	110217	103815	142283	175230
	107010	93143	75732	183171
	132535	171732	121870	145386
	97287	113828	100238	100523
	148481	87513	127816	72791
	107265	86859	151867	66093
	65310	72834	88451	43087
	117885	113491	89685	135653
	119685	109755	115782	174520
	150448	123348	326730	253195
	130254	121661	113062	99349
	195944	113205	65807	114723
	111024	132720	115971	100320
	105277	107647	142473	120634
	100831	72424	136248	111647
	87559	145099	106931	147300
	103550	123016	126365	107089
	111297	165694	158187	163552
	152083	118532	115783	142181
	114076	116510	92017	156157
	186243	131821	156947	85014
	217785	123966	94760	118387
	156583	115972	95099	155583
	152629	127893	164020	143188
	142107	104159	141279	155745
	156735	110481	188041	114481
	132244	122851	134678	174626
	165589	161524	130219	124513
	104709	117871	259709	52438
	87294	180906	125100	131598
	143865	133586	108083	168930
	119014	85169	101582	166333
	100815	160264	98453	190847
	142423	105102	153886	147023
	169045	96401	196219	208081
	178294	80955	304997	99671
	81381	125861	179624	102364
	126309	143655	118017	93365
	154403	174601	219916	135937
	89644	111077	119946	150306
	115698	90846	138246	105341
	96132	109435	122724	79339
	95929	110330	591551	92908
	136233	100472	109559	81954
	142482	100651	102681	96852
	164288	99645	111354	74799
	170571	91750	89545	96906
	99534	115112	149131	90758
	187683	105114	104488	101180
	81671	108041	107868	98595
	132253	98088	117213	86387
	99466	131674	99255	82571
	92653	99341	100396	141906
	74566	86943	88261	102194
	92994	112854	115601	75724
	113003	91931	118372	77763
	69648	92668	74590	71702
	116076	99748	166284	82121
	82944	92306	95964	122217
	82597	93055	126977	100212
	70396	116015	226791	59658
	113177	137873	87234	114505
	76235	95038	138155	110548
	79039	102196	102482	121137
	92535	83798	121639	105282
	67275	73161	83973	177800
	78948	115790	250704	95853
	71667	104018	112784	106544
	86168	73883	113279	112200
	92984	65493	148212	220416
	81219	102474	117103	100188
	83307	104572	127734	76688
	103749	88831	165370	123446
	84877	121105	101132	85688
	93066	116666	96873	100063
	131638	115779	110349	166066
	103451	80958	120302	117134
	69725	128159	104149	122377
	90462	81218	120856	119722
	85178	121365	96918	110058
	77158	161581	130032	79967
	67419	116632	100945	152388
	82508	93484	118602	127191
	76770	99548	160888	107440
	102682	132790	123307	109994
	105112	63692	77235	191812
	72677	120951	86093	216775
	65248	66241	115169	89828
	97637	79978	97218	115697
	80586	113920	134145	97445
	93577	77911	173597	199664
	95998	83376	174253	124257
	87319	87857	112209	175465
	76808	82113	103794	91748
	87402	61070	110742	157395
	129559	111166	76881	120070
	94896	142488	84027	143613
	72209	85973	132838	113762
	104610	85894	132340	216775
	133284	105365	140092	83844
	76541	56637	144162	220778
	70167	84948	152373	198429
	92260	63072	184016	95925
	113053	103102	93240	58693
	73215	156294	108131	114060
	86954	85105	117826	105162
	87727	71014	147558	137489
	83808	161406	195936	132174
	121689	114767	88454	194253
	67083	97472	67849	90717
	85468	115119	216308	104334
	112764	100466	127390	172767
	82881	116745	119484	80319
	92623	127630	113825	103044
	103565	194065	359896	94697
	130333	131884	169291	104020
	89327	124264	125171	92550
	82799	190901	86431	178418
	84888	117045	115026	181569
	73090	168040	131583	102396
	78103	141050	75884	111921
	97622	113952	201576	99875
	83005	96018	83905	130496
	70747	95366	106657	125645
	97691	188886	77475	217781
	84779	117219	154961	112194
	98604	84853	102924	117681
	66422	103200	98547	124896
	62687	125040	78777	123632
	73812	181172	76582	86824
	69680	87196	105656	139668
	92051	86851	139671	142995
	86842	98303	60867	89853
	81458	104584	98196	111176
	65718	160056	104577	108558
	64030	111695	90679	129621
	69320	99911	111039	124814
	63503	105127	172299	121121
	130373	143429	77893	96225
	105677	98154	90190	78113
	63863	174688	65356	84382
	110684	158988	102146	64779
	97138	140759	113809	100920
	65227	116693	113536	109948
	83753	123133	109013	126680
	106682	67471	66886	115088
	81984	89377	85701	134917
	94630	128959	141412	89778
	84903	137482	95229	100037
	135612	105473	87830	101936
	85680	117301	93420	111396
	109875	98405	92338	207900
	110240	83581	94949	108447
	90938	138403	98396	114607
	82037	95616	93720	100031
	76370	63914	131595	107892
	92502	106287	86878	108784
	85712	81812	82915	83163
	85124	103657	97432	201177
	71191	96539	71123	224508
	95948	85914	95361	107208
	95585	130594	118527	138870
	102740	136861	97053	120266
	101742	137768	115370	147362
	116442	114946	130316	61781
	135981	135471	121052	130995
	109172	126915	126231	206566
	107205	151047	104857	73034
	96761	153669	113486	186239
	98222	172271	99436	74533
	97623	109152	121212	96993
	96961	141699	96384	115714
	109559	128195	94762	83735
	96953	110933	101441	160517
	127008	179586	71559	145754
	99933	131015	94672	237403
	119053	121426	112686	139259
	116698	115377	83783	119628
	161299	125378	113804	87263
	96700	189547	189657	108246
	110467	132804	98528	219469
	174155	166897	102226	155696
	109779	180930	103901	166366
	113388	117331	175030	217639
	114108	135619	101884	177982
	108896	127747	106136	153703
	89476	178523	108269	160146
	140774	140507	124961	150872
	157186	146769	101782	165271
	117596	137272	89693	228943
	93623	122994	88444	139338
	104409	124097	81018	174744
	123924	165562	83199	144451
	93947	137337	127831	142330
	88137	172653	228179	131081
	114474	161797	116741	239643
	116781	176161	88923	139532
	88811	168489	132206	151770
	124053	78777	106698	162735
	106356	179012	102917	159624
	137198	110247	142648	172699
	110837	86189	131818	182958
	143382	115436	121889	136841
	101889	157658	77898	162985
	155155	118198	89120	163435
	168957	136696	127146	197337
	108976	138872	133381	157838
	157811	127191	224662	160290
	116485	195959	162520	181219
	100022	172287	51741	173346
	101707	168347	75333	142986
	144331	129449	115612	165220
	172273	131155	95598	163733
	137759	86895	135355	172335
	110066	95697	199293	174092
	205535	97800	118023	120490
	94166	108275	118408	122873
	125335	143809	114063	116195
	121890	81534	129310	148764
	124418	152295	165793	137162
	98661	120510	127245	148083
	108623	125212	116697	132375
	108133	170720	94339	190375
	203164	129862	93660	209579
	134098	124287	89880	150187
	198131	83512	122888	253271
	96341	75589	194144	182884
	123343	198311	98553	128205
	94889	173870	282051	172776
	155685	139828	131275	153212
	194267	126639	137473	110473
	135619	154273	137988	141912
	123959	181383	109471	121134
	169903	142697	108571	151371
	104078	151399	155389	123709
	132566	190125	111958	113365
	186968	171343	131826	107774
	125217	146188	116576	131322
	147526	160973	166718	148977
	126915	145029	135393	145666
	124821	158931	129887	151835
	120502	188752	138081	166016
	105997	168126	176025	121642
	125889	160610	143456	94000
	125371	196130	104272	101088
	105651	183363	94427	130888
	121255	189895	101436	56707
	119596	121770	123457	116955
	136196	131223	162621	147255
	124377	132498	115337	145252
	108155	155565	106957	141525
	136376	168081	121982	162202
	141364	151815	141608	131461
	141211	139743	113299	134581
	106353	165468	174114	149372
	117894	170995	116641	102357
	163610	165418	144682	109558
	115407	152175	169436	138594
	110954	147642	206209	131273
	129172	150251	111501	113113
	97585	130250	99815	107977
	143238	159689	150715	118097
	119109	129625	185041	92305
	115118	163473	167323	66657
	127360	159832	161477	97020
	157911	154766	106363	88412
	110721	100047	85578	129680
	157767	193551	158147	87836
	181542	161166	116631	169831
	128620	174273	134227	124281
	143051	124720	117535	94155
	106744	143093	114002	105516
	116179	102376	105690	121256
	136444	97422	114035	101207
	168160	135182	104474	130487
	151310	146351	182234	185520
	100547	116574	106700	115530
	90829	133817	116512	92642
	92180	149401	103949	196701
	104999	124770	122140	138453
	142659	142513	530365	76624
	166235	153515	361452	189937
	125935	128551	101354	177200
	87285	122564	204451	186829
	103691	147143	112114	149170
	156531	129959	157546	150682
	104539	164124	170037	190817
	127302	173720	121586	188918
	125003	175634	85962	142978
	134617	116825	115021	218160
	131412	150301	103429	186243
	123385	155753	72292	158269
	137927	156037	172947	205384
	124693	156730	92238	154642
	137456	194076	110713	149758
	137324	146607	117811	214351
	94672	128487	76597	110568
	121861	177104	82958	247474
	128472	197039	90333	151890
	115341	167842	59055	159642
	170960	175259	200259	241017
	128339	116650	109703	121600
	103690	186155	143735	227873
	150945	144739	207158	176244
	109694	155617	165413	269498
	140215	175162	129516	166599
	152810	136301	149105	197974
	119319	116962	94543	193027
	119052	99775	117111	136570
	98735	105399	80275	162222
	141756	109308	1104423	192841
	178507	132049	134685	237111
	98558	100974	103772	174407
	131614	154532	78826	137077
	124788	104809	103603	95842
	113087	143442	84083	130831
	105977	156551	102684	91384
	126666	125251	197833	199808
	144802	126065	129142	146556
	109710	182246	195158	160327
	116269	158919	217950	239860
	118503	191324	102114	228126
	102415	144355	89027	214974
	96691	168593	102254	112963
	122385	75279	115222	118661
	108338	151482	63619	108819
	91662	92596	78243	146503
	127914	115421	78923	175419
	151750	109879	110300	142708
	115669	97054	103441	231553
	91956	62038	65298	136551
	101259	127176	97046	99468
	166126	111003	136511	173177
	156828	125423	122893	116924
	136947	128499	155398	91613
	177091	195048	139371	223208
	142283	113296	145675	151046
	126034	180632	114382	155266
	95693	158207	101190	181488
	103048	85192	132664	165598
	127736	110414	100279	240379
	120561	122085	93689	163089
	104858	115604	81824	217593
	107590	171185	78727	104929
	129510	98309	84101	144885
	165615	143475	115037	152820
	98979	101827	75453	109995
	113821	153202	146616	87644
	106672	194590	76440	259522
	122976	164706	107369	213433
	138833	173961	78262	165551
	125313	173524	80689	158129
	145542	175206	114490	131217
	148610	160377	71007	126412
	205501	97841	148719	130394
	143543	105990	116485	137816
	179024	127109	113210	108784
	175615	141228	133948	173100
	127541	111057	166257	228725
	148870	123801	155841	134920
	118131	114166	271595	155420
	117185	136643	140637	108618
	107776	134511	111897	81008
	106539	108322	115875	88759
	196609	77398	109878	82259
	149943	102988	121889	100600
	144885	186688	105866	130991
	196609	137946	186968	266527
	153991	139500	96860	98462
	103645	101744	127685	105937
	183037	144948	100987	192437
	157153	86245	161350	132155
	153530	117535	150434	165102
	132926	178649	98300	84192
	100137	139292	112860	151431
	123637	93199	120180	94057
	125500	120677	105397	147452
	133439	139051	161019	130742
	172262	58239	107383	134626
	127708	109801	147400	95409
	134215	79123	113222	125842
	157970	75438	120593	76747
	201886	117367	121142	116918
	133359	178104	154802	156524
	97476	128627	89239	126477
	135928	136497	98869	92321
	126704	109210	149820	114261
	144912	95699	122977	99216
	104669	138664	90469	119896
	111048	107943	104544	87739
	147610	91113	104237	103249
	126190	138312	100678	179804
	208033	122476	89719	197678
	185287	113206	138797	113425
	137929	131225	87094	113390
	135430	95994	115238	183993
	165031	133445	106952	120193
	127761	103955	86112	191659
	158883	93161	92486	152480
	137120	182910	158420	189948
	161760	150896	108184	251532
	127380	133855	102926	166904
	135182	171265	139991	191165
	102551	117883	75176	172906
	112021	111276	78112	94037
	134004	164779	135469	133854
	117832	101512	93538	129389
	124107	83404	95406	149282
	120275	141011	81160	116469
	117698	195782	82313	129287
	132422	63665	180506	162497
	153720	62566	268647	166832
	155225	93493	99683	129333
	163886	119046	94684	137060
	142936	135234	167166	140785
	162413	102349	140676	129469
	138089	139755	179802	123566
	218316	113721	116423	125252
	201024	89709	125778	117852
	113992	78900	112602	256862
	170418	184463	120607	194942
	128286	87108	96030	112734
	148418	60446	72785	102541
	124183	116821	121595	109070
	169488	100068	113739	119772
	203097	88895	134926	114865
	113932	120363	186706	152098
	120728	99072	86096	144395
	131128	157849	111804	74851
	209809	76737	98044	97023
	101626	119352	122410	125803
	171790	133541	110524	106256
	111974	109668	97762	191345
	162222	177647	136917	114111
	124278	71385	223941	114203
	156042	171410	135063	129015
	165836	148349	114671	99397
	165712	90150	129636	121957
	146290	81870	110203	131117
	161155	161433	106896	127347
	179211	117019	213750	99916
	154457	117146	130235	118103
	111601	114688	143802	95246
	155063	121429	117080	105504
	182485	123701	112059	114638
	131728	152444	101140	90732
	124187	124375	95718	99477
	137060	135876	155378	100980
	166302	130582	172482	71592
	151541	104702	195748	104887
	127637	95513	130301	129021
	131722	83075	163221	114380
	106949	184031	120784	66286
	146353	177682	159442	80687
	137136	146689	222298	117670
	148247	137864	95386	73856
	143521	110594	188101	121357
	149845	132056	166160	108187
	187814	164206	137197	63630
	136071	143221	102669	75156
	131670	82927	130432	97711
	202014	185495	110278	55849
	145850	170762	132231	113496
	153370	108307	219820	70813
	145050	155285	206854	72201
	139252	110629	127148	105285
	130981	119410	158055	75848
	153894	122809	116916	83053
	139730	156060	120604	78420
	128821	134873	193658	93527
	128338	63471	112476	137879
	91381	90066	84685	98983
	145918	120929	104091	123131
	127116	145648	180103	98957
	146699	89041	128923	212942
	145453	132845	116369	112358
	183831	90741	103851	80624
	195593	109702	98267	168236
	152414	117012	180991	167274
	155743	154331	111447	132515
	140972	116243	93804	214168
	177438	124847	198312	174891
	211923	128380	102830	216578
	210601	174071	148883	201158
	169985	92784	128208	188240
	124849	85417	106256	199080
	183024	174144	128833	123208
	117331	120992	104351	140602
	185226	126369	101488	224282
	165772	103445	87709	201587
	183285	98235	249169	183054
	150486	117256	82290	144641
	156595	117868	86907	174122
	150367	145671	156872	183641
	125760	167805	109998	193004
	172065	122526	111712	150020
	177439	114140	281603	167680
	124741	97519	101061	174803
	171658	97871	117547	148531
	151506	113440	151123	130235
	143623	72941	191034	109837
	191873	97837	160197	134253
	172515	121042	183415	188904
	153520	106643	161745	154430
	108186	108407	193323	177403
	126935	145602	106869	129220
	159514	116278	176517	175353
	170209	106141	239750	163929
	119431	147121	52412	192526
	165710	124808	116157	169134
	175345	199515	120704	157576
	170052	92922	103629	160677
	147067	191423	262349	144188
	172410	132097	143474	154961
	117643	77282	89369	163781
	133386	115963	205922	214689
	128694	145203	120420	220933
	126013	138128	145562	185983
	129543	130646	192132	166842
	135066	58999	206824	177031
	119241	183873	152096	142706
	142640	119834	118436	251643
	185500	106109	302783	169723
	115358	81091	94510	258848
	165431	106699	124175	177413
	123754	91933	201069	124561
	181555	110104	130103	176320
	149629	146826	147622	136418
	105673	128293	147967	168890
	111788	82591	121066	179132
	180288	83826	144303	132219
	114890	135996	178387	184003
	111995	134290	105906	163524
	153800	84328	125619	175557
	86081	147786	126053	115681
	110044	87061	101794	273079
	139418	132580	113180	94844
	132120	86817	130055	109396
	104234	115684	107887	99244
	120951	96210	110807	107495
	132387	106039	185187	136558
	161145	64888	193242	151734
	184891	154364	97336	106542
	144216	118806	111801	175865
	132087	140802	119438	154958
	99245	117157	194095	240380
	153657	117894	160526	124959
	126606	162620	104590	148536
	195785	160197	105960	136015
	162418	113873	108219	168815
	124282	102924	106152	167825
	148566	140035	100018	209438
	136473	121818	97005	210657
	151960	124837	185970	198683
	153851	134614	154467	215963
	142025	131144	193303	188644
	103769	112649	91444	222744
	117026	108377	96377	177443
	136537	125163	90984	147857
	143479	116260	126700	182188
	200602	119985	65082	257812
	126603	75843	89590	185538
	112777	66879	163529	160918
	103725	74058	97525	224728
	123384	107640	211471	216740
	118871	66951	110842	219521
	116512	54562	105611	277398
	96521	84092	95774	181688
	108119	70448	116359	103085
	181145	84828	149930	102462
	143700	84105	179617	92205
	181897	86309	164205	70909
	93535	104123	155262	90378
	187031	162343	127414	87968
	90189	92265	87863	94101
	156552	68905	107366	106785
	89313	87614	81934	159695
	139191	89084	94685	125962
	106474	65082	111319	154205
	125759	77963	185475	133436
	216766	85327	79043	230220
	92542	84092	137517	176772
	141599	77823	191107	114742
	120976	78711	72892	120759
	93017	73043	67174	189586
	91318	128229	136580	130276
	105684	80052	103913	216987
	134204	79139	98739	259768
	110843	71683	88754	123469
	122540	83261	81662	137364
	134205	95185	106564	201565
	131625	102885	90359	113766
	93183	70349	144016	116729
	138092	84999	95557	248398
	139290	88249	100635	139099
	150481	109211	91568	164202
	126079	89394	91229	154989
	148427	92703	180895	123546
	154240	86434	128123	164034
	92000	107071	100486	145040
	96703	103291	82801	196440
	120646	139235	83101	216350
	126543	66343	150586	143600
	118064	110616	141154	160903
	102574	91328	114885	275322
	124683	74061	91203	207472
	118695	93322	70050	135934
	116540	123506	69018	152372
	164452	131756	98285	156093
	129872	75807	84011	182023
	160089	85938	91129	183476
	128045	82551	185709	218120
	101773	74332	86135	152226
	83206	82384	89885	186982
	118438	73177	206568	190750
	122649	114712	83035	234049
	108436	170204	125079	218768
	99363	105710	72565	253901
	145532	103408	86596	239496
	110609	84655	128247	260338
	143433	115977	83236	186715
	123149	74778	84934	165323
	112079	119388	85330	167747
	175760	73116	98545	109050
	80930	86808	148622	157424
	137226	114734	68189	189161
	128952	102743	66116	175868
	139808	77268	78655	199035
	151084	112745	128405	187648
	149446	82904	111184	196156
	110802	77183	72206	173844
	107572	110739	121302	212024
	124126	100361	125367	233584
	132292	169480	99944	199358
	117733	97686	101816	252513
	146613	83428	77056	179025
	142846	108137	77968	123757
	88632	89111	79506	159248
	131706	91164	100538	163798
	93030	61961	126482	173493
	171234	88000	99920	199710
	110371	76395	146734	178237
	121384	68338	151368	155596
	204382	80010	122198	277626
	108363	128226	169332	271850
	121695	89118	128725	207278
	206736	103809	187754	217173
	149074	99527	133476	176358
	88702	72319	141100	200952
	113963	79856	154334	130969
	136604	88267	134659	125923
	129249	79094	179706	180953
	105149	84035	157330	140496
	150509	64515	165255	122799
	101496	60599	180994	177711
	122217	87737	146410	191296
	129225	106770	168165	217931
	193957	110386	169920	172287
	125754	189383	145613	277382
	176614	83808	166070	177188
	82758	91180	167699	174206
	126649	149230	179342	203034
	101609	69239	82456	142063
	116627	116624	176179	169780
	118065	77123	145605	176155
	127151	111576	256770	184151
	115792	79042	101045	171932
	93571	135296	121316	169745
	99925	105869	160497	129108
	107657	74468	189382	128317
	143485	92817	164791	234275
	97698	104858	142707	132997
	102447	69455	164533	196211
	113411	43793	201488	119515
	99477	99761	114386	163491
	118032	103548	155717	144414
	123143	87980	143532	212848
	85719	177754	107270	238051
	104848	89948	193583	147798
	103393	112831	207454	194608
	103300	81883	171233	138366
	134505	101637	186456	133583
	113256	158396	175939	142542
	168558	103969	102900	162541
	182168	93325	168154	186276
	102732	179876	132827	276432
	102698	97226	161097	170300
	113835	102690	144995	273347
	99225	95453	192269	132070
	107964	74670	165744	156064
	122809	121208	162688	127291
	177479	130965	191988	135724
	136575	72063	171014	116565
	140747	82985	144987	119669
	89721	85361	188502	76856
	104114	79485	177029	116575
	107420	105459	147933	147488
	121308	117800	75693	74660
	119073	72823	178084	107293
	130780	80858	194824	89513
	139264	83280	168045	92048
	142970	78619	159110	118374
	152148	77861	163102	100076
	124012	90485	176731	162628
	128140	54903	174150	92633
	124556	68193	135705	125172
	131855	81157	171438	86598
	115071	69023	185655	100557
	102317	129334	163979	118638
	128965	80512	158636	97456
	101237	56836	106170	148460
	90829	79460	92500	158310
	87639	73846	218714	69594
	102780	67669	169038	175862
	76771	61376	154636	237011
	136544	88783	142006	141931
	109090	52536	139843	191305
	103314	84015	162237	224641
	100583	76604	204140	218622
	87205	68663	138619	178921
	124588	76199	149578	231872
	101599	56113	189225	124758
	99307	72974	108518	152802
	125897	162511	160882	68924
	95875	136038	155580	236022
	85396	112508	147081	260389
	95596	133118	163958	86973
	100013	100535	198617	129816
	98415	91618	183377	130253
	127328	95361	96052	122367
	113006	113372	176134	55508
	81833	149023	174415	70157
	79872	83760	188255	53527
	80913	150946	134357	119443
	88109	127986	163623	81358
	93584	158553	247140	53019
	83993	173440	182495	80277
	115537	157476	189608	76630
	122262	165293	167054	80609
	80748	103836	183036	69365
	100689	172512	143883	79684
	88679	128892	195663	150477
	117296	133453	175740	82589
	94071	194010	178683	98994
	97658	179263	136857	136113
	108977	174911	177731	72218
	77567	111796	179420	108710
	70943	143942	210560	107024
	103360	136699	177715	81039
	97774	158693	174813	70358
	104595	149401	166911	196336
	83501	128047	84487	88028
	95890	129165	217112	77381
	90647	156691	60994	69903
	93105	186813	174628	96174
	86242	142346	246523	97303
	81681	83373	154922	120240
	136298	127133	153242	72348
	87247	133064	179633	134981
	98103	137968	180945	82035
	112507	131889	178607	75567
	118974	129983	184723	107267
	108600	92304	151759	104398
	86468	99004	197953	102954
	91029	93702	186501	78263
	84619	113443	108226	128078
	95540	143792	228003	44284
	88243	126717	160672	71714
	99189	85180	190611	189729
	125195	132144	177864	113766
	96158	80642	127305	121148
	135901	144192	164524	109525
	106252	134483	127679	149491
	112345	144065	181834	175444
	86347	121594	153205	168439
	93927	124637	123627	144818
	129272	147423	104469	130842
	94487	128944	167374	120078
	101570	161416	84337	128692
	82153	145885	138940	146005
	117527	170346	135030	135022
	98019	123284	164158	180657
	121076	87254	247917	139953
	90323	142639	142946	170420
	83730	135603	110508	163866
	120905	81773	146535	131032
	121361	114625	210297	263405
	94284	130172	198573	123509
	90416	65241	182174	101342
	81831	104115	166245	87931
	123109	96886	245592	275032
	94828	83010	85834	89760
	96674	133075	115210	178923
	101397	90263	82645	132834
	123694	100694	99091	202718
	72355	148534	136799	186283
	87409	161436	167342	184445
	107750	178570	142811	147440
	99687	79270	136946	230103
	103864	83281	206765	111876
	107231	152164	196184	175792
	99940	161273	161234	223802
	87543	86065	127093	100787
	102453	102719	150331	229757
	91363	151168	316045	276390
	92481	125498	234369	198590
	105473	113778	209031	179700
	102299	132336	112898	150990
	132453	108810	138014	155769
	140712	128223	164702	147066
	101077	138873	113901	201352
	119756	164678	213658	110715
	89758	138451	99962	119159
	80655	167618	143291	154853
	81777	103017	153464	122951
	92185	124463	126976	127473
	112366	85295	149306	162179
	94431	146690	187995	154879
	98062	147282	353478	149565
	105087	183897	91713	205947
	75028	163889	194836	121515
	124573	198913	142555	126624
	93000	172468	106878	157256
	100914	161346	176038	69420
	131967	165487	352097	185260
	72778	172039	280743	154347
	99129	131670	157860	121227
	93786	173789	173378	163360
	178909	194251	287232	101478
	111869	158522	158404	104561
	114588	113069	305216	212992
	98911	198112	157076	127488
	92187	173706	181292	128075
	89520	187785	110575	135356
	106632	133576	257656	192996
	106018	129403	194040	170194
	111671	138703	105302	226896
	92174	143314	225998	100730
	111809	183500	168902	189709
	77609	121252	136448	139737
	110349	198395	111831	255699
	111288	134552	122112	213273
	132561	164492	91800	205997
	108199	136802	84742	149006
	83254	129753	205890	157844
	87879	198873	116593	120832
	133559	143880	106744	153580
	86440	150328	91054	214791
	85888	131383	140227	96938
	72893	146711	164657	171307
	97940	157196	115923	156763
	122193	134189	261490	206834
	103811	137227	257658	268776
	120787	176155	264259	203787
	156368	119076	110704	185544
	87424	137119	165810	150912
	170153	122359	133671	134857
	105832	125808	130087	205624
	175566	105616	152561	242979
	104660	108070	128093	165973
	111388	119345	157202	266806
	109205	113944	161736	219566
	135617	160523	140066	147560
	135377	138582	424346	244003
	160313	149730	118345	222354
	138315	190480	162043	257848
	127390	149797	146054	111362
	123553	122457	124763	246977
	126437	125939	221374	188528
	160743	139909	143615	244427
	174390	114440	137051	260279
	131288	124932	233799	232405
	110331	128838	117350	266562
	112172	194132	213263	83569
	185897	136002	214777	126635
	193677	168731	88059	128616
	198883	183612	117660	117290
	101324	139212	117922	119945
	105794	102653	155613	194045
	105721	143759	115523	113992
	81752	149190	120579	270568
	120938	152003	114168	226603
	132118	103534	125830	236419
	110017	139857	114848	148012
	97089	159216	137132	233178
	114598	170822	127389	182108
	116779	171413	85775	180926
	102141	115222	201365	201818
	118518	130030	141474	177790
	93819	71813	293309	192464
	148802	99117	168852	202551
	87108	124428	140210	126356
	90011	127198	108074	151597
	118827	116725	137692	189489
	151907	110997	92835	129089
	190272	65424	132689	124128
	142326	114964	103454	152491
	106860	76912	135384	128824
	110716	153516	126893	137163
	110079	93870	150138	134479
	152148	95888	134232	123477
	114988	129229	137099	114685
	158911	122326	129354	179290
	130802	101421	137679	110238
	109235	143265	128257	143955
	70458	75447	119726	151301
	139969	96414	124140	112490
	107926	98370	137131	116936
	122202	101854	109057	160257
	160978	155137	135142	101390
	104435	90631	177240	159013
	114556	102733	184799	98105
	121752	139013	123629	127769
	149702	102116	127756	143720
	99265	120552	122104	134081
	185089	83141	120858	178394
	124762	78020	58182	89282
	91493	78650	120368	88264
	96271	99651	232724	104298
	114868	83372	111583	109155
	91799	97442	211046	125946
	110429	95307	135566	209122
	143484	67253	75559	177810
	106511	136882	110674	177545
	98472	93321	112291	251298
	113906	130234	139606	137364
	127934	140025	152065	103278
	101671	163009	120998	138872
	111183	78946	205692	130874
	101017	101761	127697	110007
	95003	79835	84395	191119
	159556	71101	124979	198978
	74373	52443	144306	167556
	95552	133924	169772	178169
	149843	91668	122220	165921
	145909	78867	83035	94638
	145656	157275	170254	131371
	116787	90453	137057	145721
	113068	125720	131574	210981
	77933	93214	80315	222073
	139918	105289	205647	177156
	86475	91719	156677	153383
	82144	94632	158316	183740
	89778	70591	185687	178007
	95535	95931	140196	132457
	80895	103483	201256	167430
	125369	54899	207184	238275
	118641	50093	126918	198454
	127359	57677	138287	182294
	109268	76979	126417	148018
	151990	86895	116925	127556
	91463	69071	129610	131007
	102202	116730	137754	150059
	107963	82421	134962	138362
	187490	82189	118330	198529
	89450	108810	138384	166989
	96714	111697	161845	166100
	119204	76971	94530	264714
	123530	142790	115993	111254
	96046	108450	117261	148122
	106443	88842	288170	110535
	132318	144803	252652	128414
	107779	99182	153887	152969
	125068	58003	120701	155613
	84394	94956	148740	141853
	139085	110498	160668	168034
	172602	118089	153062	153792
	100647	92075	170902	123901
	85253	99044	229938	130981
	164144	121677	191575	145389
	158810	155197	185826	125070
	133859	130384	102831	175533
	159144	75149	125055	102419
	159185	187405	185819	138023
	96031	134906	161682	136249
	130632	142138	182856	51166
	127423	83780	121849	82762
	90743	85147	153668	110472
	137185	73705	147506	88932
	140009	70653	140087	170256
	91467	67752	113938	122404
	97085	52509	341768	142591
	73644	86651	113420	206445
	159030	154134	217203	123758
	86304	120791	219374	141780
	93389	118133	130205	202840
	139257	142539	175158	100203
	81613	110185	154252	173995
	121550	94612	157684	234244
	105794	86860	161112	177423
	116594	126742	148823	197333
	171549	89096	157024	161575
	134453	193906	116583	239655
	106471	166925	145947	174116
	104907	147348	201254	132056
	129097	71689	108416	153632
	132943	127243	189299	118314
	99991	92130	143107	172436
	123945	71567	138635	194221
	103936	130010	155976	113835
	115826	83682	195871	187923
	126407	99026	189323	245500
	118734	121069	177376	176047
	120235	108898	191120	145669
	118804	91011	395413	128099
	168739	86757	167148	90314
	139255	100653	160488	123343
	120888	109696	233140	120833
	97952	141191	158069	143235
	144161	108450	148133	158035
	131167	124005	151312	147276
	100429	145689	118005	122067
	79871	151828	214707	225093
	163084	151681	275030	123362
	100565	120679	141358	110320
	105891	110796	144284	103467
	150116	100702	135748	164634
	129544	118269	155300	155924
	173453	151314	157339	166729
	98369	127440	139874	113580
	92737	121532	113078	170638
	116964	110924	145436	118312
	121493	169328	188460	147503
	112093	119208	124134	142778
	103676	116538	125765	133412
	119305	133461	232936	130877
	130977	121035	145961	174960
	102341	127340	106640	111974
	100344	185800	144667	169871
	89215	113839	140638	137711
	94594	165759	180880	139493
	100454	81760	150295	136622
	154272	78005	137161	121756
	95968	137518	110901	116212
	90475	86005	118777	162654
	118233	120516	154134	109026
	185368	87412	247547	136748
	103530	100616	128948	114456
	91837	94877	107148	125057
	81266	88704	99191	227242
	95222	80326	208708	169454
	92203	99605	159499	142356
	77779	104515	107258	125886
	105836	85479	139922	129016
	208758	115834	159007	125827
	90048	131036	151509	94399
	92976	78785	106386	132433
	86086	125095	194344	126821
	120765	127464	115660	114203
	94903	154185	153997	260094
	111603	77455	182257	204308
	119706	94258	181706	274568
	100288	131382	152104	145499
	208794	139709	166463	156592
	127843	144736	206050	222216
	101195	104210	163340	224089
	126062	118257	195212	217499
	137053	85742	136152	132081
	119399	92381	155693	78964
	154234	102354	132040	250630
	162163	159048	129766	215062
	97331	160444	159208	122200
	93855	110545	225018	219257
	104149	122354	248639	144405
	88658	107463	254949	247415
	103359	97815	133330	126881
	134610	77817	128508	165224
	126016	116738	153100	150126
	103800	98669	161023	186398
	196981	80947	128119	183860
	86777	139844	144375	124333
	98515	130890	117522	102819
	111032	118620	147716	123187
	97682	80722	139271	222597
	165065	77771	119542	94520
	117623	168308	125428	165211
	187280	91940	100336	239156
	186457	122532	135631	134889
	196222	103628	126350	122358
	97036	124214	103342	171599
	154166	146214	97278	180196
	130531	120816	117345	130222
	108447	111399	177560	156326
	179416	111068	122347	119093
	118343	112141	110483	188355
	91823	123810	106774	87956
	118778	130359	165187	115417
	130883	89654	149682	75896
	92001	99064	130878	137445
	129531	118875	138600	115166
	121258	105221	168515	73429
	116921	128331	129322	144272
	136710	179355	236336	142147
	176556	118277	129892	138053
	144824	102430	150430	122185
	143616	112385	144056	90490
	155516	137517	146059	227227
	114806	112025	151118	148831
	139344	86299	165519	161561
	175280	91695	245241	168934
	208867	98065	140830	217363
	113400	56925	110939	168469
	98991	99543	163685	164635
	113320	91507	201306	159468
	174937	118038	150475	130370
	113994	59782	193250	87938
	110983	83102	121934	110421
	92657	136776	150565	85401
	133917	164433	170099	154694
	118556	113039	138673	134913
	188681	150140	176756	114848
	109121	182618	160266	100875
	114794	62263	190248	123869
	134360	154136	156077	86610
	171286	72114	226212	192517
	167298	107266	160157	90827
	200279	130131	161370	112447
	109779	130487	146472	112463
	124533	114464	178018	112840
	131241	91407	178609	149180
	94176	124681	211155	144524
	82515	132884	226263	146009
	103257	62719	162054	132351
	172252	142895	177500	115686
	97083	125122	170580	156255
	84808	120978	240610	136941
	113034	115760	152405	149034
	123652	113619	140895	171134
	74309	140056	187500	156299
	133664	96899	155011	171612
	124267	151000	177662	171429
	128316	93156	128491	175690
	105484	102510	135155	168748
	170263	110634	205427	270853
	122874	90195	117018	270359
	145760	117241	128515	145034
	126560	121552	189050	172867
	125044	113486	109666	141253
	99192	92998	161935	197037
	119625	78066	153608	205399
	178906	136676	123960	194986
	137379	92615	158563	144230
	151772	78678	131007	93406
	100960	61741	128835	145901
	98245	101596	176891	139509
	108069	97336	143519	112163
	96819	77841	144350	122682
	110065	86823	112666	141333
	153510	104043	77085	116913
	121285	109139	157328	135506
	111597	107202	139083	228339
	105845	97752	83704	135812
	139813	94678	79792	134707
	87416	79102	72659	181884
	85352	84116	98781	153042
	91874	95673	68012	147414
	146426	100752	162100	146775
	162386	139298	83016	178596
	118384	114209	93479	210915
	94289	83530	105252	218333
	94948	119377	69747	136505
	139646	144063	98419	158065
	128378	85769	75725	129642
	120194	132914	60042	217114
	113204	88791	39923	259473
	141188	115760	65386	138925
	129970	113490	49493	140660
	164299	81459	60213	177534
	149024	84955	107841	64842
	117058	126176	84770	156986
	139427	95819	93822	201995
	166661	102804	85470	242215
	164397	129394	80893	203021
	158031	144535	90375	121466
	159205	103438	79926	183880
	158841	116931	154416	168748
	104852	109191	94439	232296
	121489	122602	141991	149138
	88953	123561	89207	193564
	94045	101837	89329	181834
	131827	102391	135084	157398
	104635	105786	101491	106336
	202620	163716	92609	77175
	135027	107139	101905	141058
	95437	100184	65233	272359
	85558	115282	48114	213982
	103756	116593	79140	169854
	128227	134011	115940	96470
	123321	66427	92031	73421
	92806	67681	47451	87415
	129662	102577	93374	78495
	167979	68539	129470	105244
	120333	134364	104290	169747
	156229	134167	84713	125380
	97696	87086	75909	107713
	171074	98871	92630	89457
	91859	120604	121739	117522
	87780	95811	95473	106875
	89234	132133	82555	105516
	97353	123466	124229	120989
	105863	111942	121695	137044
	89897	93117	78679	140738
	145105	134757	121164	130533
	153898	130714	80128	80383
	97077	103607	114226	123722
	71406	108320	124246	115275
	175083	133421	104995	195060
	119829	108202	91731	119659
	97843	81958	134202	114081
	134873	98028	83699	170187
	133995	75763	78250	92037
	87850	109164	86394	122939
	127242	71854	127245	167903
	125861	90585	161817	143796
	83990	66539	97184	138255
	188052	106207	78614	156448
	64033	70727	106104	90928
	83139	96841	74283	168496
	116651	75610	94712	168455
	103450	95270	79137	175261
	161749	88540	58744	121883
	97568	131424	114440	143468
	124215	133920	92658	151593
	165295	106195	56055	145044
	143085	100278	119992	123666
	191850	71602	101648	127084
	146358	85842	76067	143812
	217387	123593	63423	139447
	112271	102458	59282	149285
	135965	120155	113664	217437
	102630	87927	60650	259323
	90961	120703	83523	134889
	143420	79505	115254	135219
	157420	66294	80712	128006
	202369	82282	104164	102281
	154357	86052	109402	125551
	113434	154284	90160	120275
	148751	91180	100671	121529
	113283	57538	98578	115121
	97285	72378	139406	135209
	105009	96338	105886	95841
	203696	75552	114715	120365
	147720	153307	150697	127152
	122720	120561	91268	172279
	111330	128743	104241	146771
	174198	112406	88662	134911
	92017	119739	88703	135253
	161361	195983	139792	157598
	173325	146244	84802	126706
	78583	163861	94206	97757
	113656	191374	86187	108390
	146532	110846	92297	146984
	163466	161123	145106	110180
	137124	178229	237605	95306
	140144	111560	193474	267109
	104787	110602	210813	145057
	174885	126955	178644	99362
	152100	160407	173663	125682
	142016	144160	184295	154243
	107121	142943	244786	85937
	95439	115062	165047	146812
	114605	155279	180884	132227
	105796	188591	201381	60923
	146384	188064	170022	85246
	108024	76084	174192	103332
	132866	133947	159677	84249
	92476	176122	186105	179773
	120629	141609	189554	85878
	138059	114131	167026	126795
	81449	123309	166982	130585
	148715	135074	179103	159553
	94036	146473	153083	93964
	95166	115236	150151	172241
	67744	112327	177152	138512
	101366	144512	173776	125080
	124829	101385	173704	122797
	81672	130830	112327	77348
	67394	126307	152776	163616
	63954	115182	185561	189102
	107384	126733	146325	99751
	134743	132431	135492	164158
	106325	109309	238300	141086
	129106	156072	116820	123970
	151996	103832	175627	53329
	109455	105784	191582	84741
	133346	102912	302856	43984
	165659	129744	266920	95140
	153543	131617	185000	75910
	70825	112653	167000	85473
	94925	178762	195352	102811
	176226	166046	157633	71884
	127178	163233	171711	157058
	158757	100332	137272	134496
	106076	145520	186832	144653
	139055	124688	231849	202081
	114101	138954	226458	181705
	143254	102709	187898	192323
	150861	134032	185060	148887
	127855	91843	186781	118107
	148914	127222	166850	125545
	141175	99454	238133	97823
	165459	123144	211304	166128
	180639	95060	118828	156163
	136108	119501	185893	67156
	148602	88525	113462	161415
	180195	174675	87971	195750
	169370	108194	79018	166099
	155161	116230	151455	214877
	176958	127144	105117	163928
	150743	79632	167134	110417
	150094	110391	216244	175425
	162331	114636	111055	178347
	111483	76077	176169	205245
	151643	88006	214897	100775
	123678	78589	164413	123225
	100226	97782	204299	224872
	110143	106115	208872	108615
	137663	68778	261393	124173
	82252	141588	141910	174709
	139942	82379	114756	126885
	211880	54319	77736	140622
	141842	112391	127268	151621
	116046	125686	230516	73000
	122798	100587	150437	143642
	126051	128017	144478	108637
	116729	167261	147924	170069
	126809	144096	143059	185078
	117607	126921	210317	182986
	131191	53261	125641	106397
	106004	179944	189975	165553
	160937	80748	183183	195951
	138390	106139	166937	233324
	167313	175261	150940	243914
	93348	81279	199821	173845
	183379	118319	203648	253919
	112429	122330	204181	217334
	99612	119883	181720	164936
	118237	110405	187930	168701
	77995	124641	168101	129165
	84329	110691	185809	111633
	189455	137596	168621	194113
	97682	173821	180198	118053
	76508	96779	184635	153003
	106329	143482	148433	108475
	114366	131341	190598	80380
	107929	97417	161558	72034
	103720	128772	161822	206435
	160874	139562	207523	192637
	125623	127939	168804	251239
	87482	103122	165769	112938
	98190	84174	172891	218066
	186523	113398	246212	111384
	89307	103304	131041	234796
	121377	82598	149870	277906
	106986	117092	193996	133255
	142510	113592	170361	162205
	107607	102123	193680	151965
	158122	137040	155956	95096
	93488	125930	140145	150154
	105643	115738	149765	202152
	76841	54638	230793	148084
	130077	123293	130161	175973
	210659	146704	121944	164797
	168453	97596	160725	223787
	153339	118457	158835	177045
	117576	182917	192060	84807
	93520	154256	169617	157006
	214318	117688	166632	245497
	88830	147399	137161	195344
	152640	117609	136543	247309
	84651	68394	108763	188304
	153356	200467	123608	159048
	107811	169529	150305	243001
	117657	116900	129474	128755
	83828	156417	157229	253476
	162442	113274	199955	154072
	126607	137589	147918	217526
	188475	168309	135266	267003
	128576	148418	193299	135318
	129571	184617	174875	177748
	169292	110302	209067	163979
	115512	191158	150929	218586
	165258	106681	187443	115539
	163618	141523	191799	181374
	179707	136244	245681	151546
	195088	165722	163501	178832
	152434	62112	167189	167036
	108068	94270	191035	93030
	115332	197535	227462	209330
	163897	140628	169183	130967
	113247	117223	183863	125467
	158734	142665	171882	169181
	194546	111493	132233	88097
	104079	115416	144709	101913
	124729	122663	126339	143438
	162641	111330	167763	85527
	131492	169326	113335	133857
	70864	115609	148138	162996
	137308	113678	136798	183541
	86228	142112	137369	78976
	108572	125054	180056	130465
	114859	120891	111462	106402
	159034	171694	154904	168631
	101215	93391	184114	150061
	112423	123258	127641	115767
[truncated: 2,895 more rows]
